# Supplementary material for: Genome-Wide Identification of RNA Editing Sites Affecting Intramuscular Fat in Pigs
Source: Animals (Basel). 2020 Sep 10;10(9):1616. doi: 10.3390/ani10091616 (PMC7552122; doi:10.3390/ani10091616)
Supplement: Supplementary file 1 [file animals-10-01616-s001.zip]

Archive with 1 entries (1 files):
- animals-902442-supplementary.xlsx
