# Supplementary material for: Genome-Wide Identification of RNA Editing Sites Affecting Intramuscular Fat in Pigs
Source: Animals (Basel). 2020 Sep 10;10(9):1616. doi: 10.3390/ani10091616 (PMC7552122; doi:10.3390/ani10091616)
Supplement: Supplementary file 1 [file animals-10-01616-s001.zip › animals-902442-supplementary.xlsx]

## Sheet: Table S1
Table S1. Primer and the sequence information of editing sites for validation.
Location of Sites	Primer	Sequence Length	Validation
1: 189152020	5' CATCAGTTGACACGAGGTTCC 3'	301 bp	Yes
	5' GACTAGCATCCATGAGCACAC 3'
3: 80334149	5' AGCGAATCAGACTAGGAACCAT 3'	137 bp	No
	5' CACCAGAGCCACAGCAACT 3'
6:91834464	5' AGGTGGTTTGAAGGGATAGTCT 3'	233 bp	Yes
	5' GAGATAGTGAGGAGCCAGATGA 3'
13: 111023145	5' AGGAGGACGTGGGTTTGAT 3'	145 bp	Yes
	5' TCCAGTCGGAGCAGTAGCT 3'
16: 34175862	5' CCTCCAGTTCTTGTTCATCCAT 3'	361 bp	No
	5' CCAGTCCAAGCAACAGTACC 3'

## Sheet: Table S2
Table S2. Blast results of retreived sequence containing RNA editing sites
Location	Accession	Per.Ident	Query cover	E Value	Total Score
1:9969635-9969735	HX204390.1	94.34	53	9.37e-15	82.4
1:9969635-9969735	EW386536.2	87.838	74	9.37e-15	82.4
1:9969635-9969735	DV896505.1	94.34	53	9.37e-15	82.4
1:9969635-9969735	EW072851.2	94.34	53	9.37e-15	82.4
1:9969635-9969735	EW082635.2	85.897	78	9.37e-15	82.4
1:9969635-9969735	EW094971.2	94.34	53	9.37e-15	82.4
1:9969635-9969735	BF080638.1	94.34	53	9.37e-15	82.4
1:9969635-9969735	BP148661.1	85.714	77	3.37e-14	80.5
1:9969635-9969735	BP147341.1	81.818	99	3.37e-14	80.5
1:9969635-9969735	EV989446.2	84.524	84	3.37e-14	80.5
1:9969635-9969735	DB819791.1	83.529	85	1.21e-13	78.7
1:9969635-9969735	CJ013916.1	83.529	85	1.21e-13	78.7
1:9969635-9969735	EW645335.2	83.529	85	1.21e-13	78.7
1:9969635-9969735	BI336925.1	91.379	58	1.21e-13	78.7
1:9969635-9969735	AJ938328.1	88.06	67	4.36e-13	76.8
1:9969635-9969735	DB814986.1	88.06	67	4.36e-13	76.8
1:9969635-9969735	CB479227.1	85.333	75	4.36e-13	76.8
1:9969635-9969735	BP171591.1	82.558	86	1.57e-12	75
1:9969635-9969735	EW296996.2	82.353	85	1.57e-12	75
1:9969635-9969735	CO989446.1	82.353	85	5.64e-12	73.1
1:9969635-9969735	DB803236.1	81.609	87	7.3e-11	69.4
1:9969635-9969735	BP161765.1	81.609	87	7.3e-11	69.4
1:9969635-9969735	BP147121.1	90.385	52	7.3e-11	69.4
1:9969635-9969735	EV995798.2	87.931	58	7.3e-11	69.4
1:9969635-9969735	EV929384.2	87.931	58	7.3e-11	69.4
1:9969635-9969735	HX239086.1	88.679	53	9.44e-10	65.8
1:9969635-9969735	BP156327.1	88.679	53	9.44e-10	65.8
1:9969635-9969735	EW078117.2	88.679	53	9.44e-10	65.8
1:9969635-9969735	FS642781.1	86.207	58	1.22e-08	62.1
1:9969635-9969735	FS718686.1	97.222	36	1.22e-08	62.1
1:9969635-9969735	CJ013718.1	88.235	51	1.22e-08	62.1
1:9969635-9969735	CB285407.1	86.207	58	1.22e-08	62.1
1:9969635-9969735	FS663728.1	84.746	59	4.39e-08	60.2
1:9969635-9969735	BP142407.1	88	50	4.39e-08	60.2
1:9969635-9969735	AJ938656.1	94.595	37	1.58e-07	58.4
1:9969635-9969735	FS695139.1	94.595	37	1.58e-07	58.4
1:9969635-9969735	DB787551.1	94.595	37	1.58e-07	58.4
1:9969635-9969735	CJ016024.1	94.444	36	5.68e-07	56.5
1:9969635-9969735	CJ014485.1	94.444	36	5.68e-07	56.5
1:9969635-9969735	BP172771.1	94.444	36	5.68e-07	56.5
1:9969635-9969735	BP145563.1	85.185	54	5.68e-07	56.5
1:9969635-9969735	CO944738.1	86.275	51	5.68e-07	56.5
1:9969635-9969735	EW024414.2	96.97	33	5.68e-07	56.5
1:9969635-9969735	DB804551.1	84.906	53	2.04e-06	54.7
1:9969635-9969735	DB810849.1	94.286	35	2.04e-06	54.7
1:9969635-9969735	AJ958503.1	100	28	7.35e-06	52.8
1:9969635-9969735	AJ957692.1	100	28	7.35e-06	52.8
1:31772090-31772190	FS713778.1	91.026	78	2e-21	104
1:31772090-31772190	DB796000.1	90.909	77	7.2e-21	102
1:31772090-31772190	FS701389.1	89.61	77	9.31e-20	99
1:31772090-31772190	BP438958.1	89.333	75	1.2e-18	95.3
1:31772090-31772190	DN105742.1	87.805	82	1.2e-18	95.3
1:31772090-31772190	BP458315.1	89.189	74	1.56e-17	91.6
1:31772090-31772190	BP167298.1	84.615	91	5.6e-17	89.8
1:31772090-31772190	AJ962694.1	87.179	78	2.01e-16	87.9
1:31772090-31772190	BP460702.1	87.013	77	2.01e-16	87.9
1:31772090-31772190	BP455993.1	87.013	77	2.01e-16	87.9
1:31772090-31772190	BP455125.1	87.013	77	2.01e-16	87.9
1:31772090-31772190	GH229064.1	88	75	2.01e-16	87.9
1:31772090-31772190	GH228993.1	88	75	2.01e-16	87.9
1:31772090-31772190	FS679020.1	86.076	79	2.61e-15	84.2
1:31772090-31772190	DB812716.1	94.444	54	2.61e-15	84.2
1:31772090-31772190	EW279133.2	86.667	75	9.37e-15	82.4
1:31772090-31772190	BE031550.1	87.5	72	9.37e-15	82.4
1:31772090-31772190	DY431884.1	86.486	74	3.37e-14	80.5
1:31772090-31772190	EW147506.2	86.486	74	3.37e-14	80.5
1:31772090-31772190	EW041099.2	85.897	78	3.37e-14	80.5
1:31772090-31772190	EW037258.2	85.897	78	3.37e-14	80.5
1:31772090-31772190	EW045202.2	85.897	78	3.37e-14	80.5
1:31772090-31772190	EW040191.2	85.897	78	3.37e-14	80.5
1:31772090-31772190	DN121269.1	86.486	74	3.37e-14	80.5
1:31772090-31772190	DN120912.1	86.486	74	3.37e-14	80.5
1:31772090-31772190	BG384194.1	86.486	74	3.37e-14	80.5
1:31772090-31772190	BP157655.1	85	80	1.21e-13	78.7
1:31772090-31772190	AJ961197.1	85.135	74	4.36e-13	76.8
1:31772090-31772190	AJ960506.1	85.135	74	4.36e-13	76.8
1:31772090-31772190	BP170961.1	84.615	78	4.36e-13	76.8
1:31772090-31772190	EW042478.2	85.526	76	4.36e-13	76.8
1:31772090-31772190	EV940938.2	88.71	62	1.57e-12	75
1:31772090-31772190	BI183885.1	85.135	74	1.57e-12	75
1:31772090-31772190	FS712001.1	84.722	72	5.64e-12	73.1
1:31772090-31772190	EW044701.2	88.525	61	5.64e-12	73.1
1:31772090-31772190	EW043204.2	88.525	61	5.64e-12	73.1
1:31772090-31772190	AJ944587.1	83.784	74	7.3e-11	69.4
1:31772090-31772190	FS709977.1	84.507	71	7.3e-11	69.4
1:31772090-31772190	BP445964.1	84	75	7.3e-11	69.4
1:31772090-31772190	DY429833.1	89.091	55	7.3e-11	69.4
1:31772090-31772190	EW450268.2	83.784	74	7.3e-11	69.4
1:31772090-31772190	EW149209.2	89.091	55	7.3e-11	69.4
1:31772090-31772190	EW053837.2	84.507	71	7.3e-11	69.4
1:31772090-31772190	DT322813.1	84.507	71	7.3e-11	69.4
1:31772090-31772190	AJ955180.1	85.714	63	2.62e-10	67.6
1:31772090-31772190	AJ954552.1	84.848	66	2.62e-10	67.6
1:31772090-31772190	CO954613.1	90.385	52	2.62e-10	67.6
1:31772090-31772190	AJ961976.1	95	40	3.4e-09	63.9
1:31772090-31772190	AJ961499.1	95	40	3.4e-09	63.9
1:31772090-31772190	DB798719.1	85.246	61	3.4e-09	63.9
1:31772090-31772190	DB817510.1	95	40	3.4e-09	63.9
1:31772090-31772190	DB798153.1	82.432	74	3.4e-09	63.9
1:31772090-31772190	BW974112.1	81.25	80	3.4e-09	63.9
1:31772090-31772190	CF367845.1	81.25	80	3.4e-09	63.9
1:31772090-31772190	CF366436.1	81.25	80	3.4e-09	63.9
1:31772090-31772190	AJ940007.1	100	33	1.22e-08	62.1
1:31772090-31772190	CJ021646.1	81.579	76	1.22e-08	62.1
1:31772090-31772190	DY414667.1	100	33	1.22e-08	62.1
1:31772090-31772190	EW347392.2	100	33	1.22e-08	62.1
1:31772090-31772190	CK450757.1	100	33	1.22e-08	62.1
1:31772090-31772190	BE233620.1	100	33	1.22e-08	62.1
1:31772090-31772190	AJ960945.1	81.944	72	4.39e-08	60.2
1:31772090-31772190	AJ960255.1	81.333	75	4.39e-08	60.2
1:31772090-31772190	CN159237.1	92.683	41	4.39e-08	60.2
1:31772090-31772190	CN157290.1	92.683	41	4.39e-08	60.2
1:31772090-31772190	CK468451.1	100	32	4.39e-08	60.2
1:31772090-31772190	CK466343.1	100	32	4.39e-08	60.2
1:31772090-31772190	BX674260.2	100	31	1.58e-07	58.4
1:31772090-31772190	AJ957778.1	100	31	1.58e-07	58.4
1:31772090-31772190	AJ956979.1	100	31	1.58e-07	58.4
1:31772090-31772190	AJ666218.1	94.595	37	1.58e-07	58.4
1:31772090-31772190	CJ016026.1	85.455	55	1.58e-07	58.4
1:31772090-31772190	BP437012.1	80.519	77	1.58e-07	58.4
1:31772090-31772190	EW258886.2	100	31	1.58e-07	58.4
1:31772090-31772190	DN113153.1	100	31	1.58e-07	58.4
1:31772090-31772190	FS655587.1	100	30	5.68e-07	56.5
1:31772090-31772190	CO941705.1	80	80	5.68e-07	56.5
1:31772090-31772190	EW090548.2	86.538	52	5.68e-07	56.5
1:31772090-31772190	BI245143.1	94.444	36	5.68e-07	56.5
1:31772090-31772190	CJ003950.1	100	29	2.04e-06	54.7
1:31772090-31772190	AJ950341.1	94.118	34	7.35e-06	52.8
1:31772090-31772190	AJ948679.1	91.892	37	7.35e-06	52.8
1:31772090-31772190	CN153079.1	100	28	7.35e-06	52.8
1:34203553-34203653	AJ683405.1	90	90	2.57e-25	117
1:66467086-66467186	FD599635.1	97.895	95	9.05e-40	165
1:66467086-66467186	FD599111.1	95	100	1.51e-37	158
1:66467086-66467186	EV863028.2	95	100	1.51e-37	158
1:66467086-66467186	AJ661181.1	93.878	98	9.11e-35	148
1:66467086-66467186	CX060654.1	93.878	98	9.11e-35	148
1:66467086-66467186	BP137501.1	94.681	94	3.28e-34	147
1:66467086-66467186	CF179780.1	93.814	97	3.28e-34	147
1:66467086-66467186	CF179780.1	85.366	82	7.25e-16	86.1
1:66467086-66467186	BP464933.1	92.929	99	1.18e-33	145
1:66467086-66467186	AJ948926.1	93.617	94	1.52e-32	141
1:66467086-66467186	AJ948903.1	93.617	94	1.52e-32	141
1:66467086-66467186	DT330203.1	92.784	97	1.52e-32	141
1:66467086-66467186	AJ666907.1	91.919	99	5.48e-32	139
1:66467086-66467186	CJ018987.1	93.548	93	5.48e-32	139
1:66467086-66467186	DY413591.1	93.548	93	5.48e-32	139
1:66467086-66467186	CO952883.1	92.708	96	5.48e-32	139
1:66467086-66467186	EW091368.2	93.548	93	5.48e-32	139
1:66467086-66467186	FS685963.1	92.632	95	1.97e-31	137
1:66467086-66467186	FS675079.1	92.632	95	1.97e-31	137
1:66467086-66467186	DN119847.1	91.837	98	1.97e-31	137
1:66467086-66467186	DN119491.1	91.837	98	1.97e-31	137
1:66467086-66467186	AJ944911.1	92.553	94	7.09e-31	135
1:66467086-66467186	AJ939734.1	93.407	91	7.09e-31	135
1:66467086-66467186	EW025123.2	91.753	97	7.09e-31	135
1:66467086-66467186	EW046814.2	91.753	97	7.09e-31	135
1:66467086-66467186	CK463576.1	91.753	97	7.09e-31	135
1:66467086-66467186	CK463220.1	91.753	97	7.09e-31	135
1:66467086-66467186	AJ951287.1	93.333	90	2.55e-30	134
1:66467086-66467186	AJ949599.1	91	100	2.55e-30	134
1:66467086-66467186	CO940976.1	91.753	97	2.55e-30	134
1:66467086-66467186	FS650335.1	91.579	95	9.18e-30	132
1:66467086-66467186	FS675702.1	91.579	95	9.18e-30	132
1:66467086-66467186	DB784964.1	93.258	89	9.18e-30	132
1:66467086-66467186	FD595120.1	93.258	89	9.18e-30	132
1:66467086-66467186	EW213578.2	93.258	89	9.18e-30	132
1:66467086-66467186	EW086780.2	91.579	95	9.18e-30	132
1:66467086-66467186	BQ597707.1	94.186	86	9.18e-30	132
1:66467086-66467186	DB805133.1	91.489	94	3.3e-29	130
1:66467086-66467186	DB808993.1	90.722	97	3.3e-29	130
1:66467086-66467186	CO948755.1	91.489	94	3.3e-29	130
1:66467086-66467186	EW106359.2	91.489	94	3.3e-29	130
1:66467086-66467186	EW276131.2	91.489	94	3.3e-29	130
1:66467086-66467186	EW198203.2	90	100	3.3e-29	130
1:66467086-66467186	FS677546.1	93.103	87	1.19e-28	128
1:66467086-66467186	FS649562.1	90.625	96	1.19e-28	128
1:66467086-66467186	FS643339.1	90.625	96	1.19e-28	128
1:66467086-66467186	FS687679.1	89.899	99	1.19e-28	128
1:66467086-66467186	FS699425.1	90.625	96	1.19e-28	128
1:66467086-66467186	DB820184.1	89.899	99	1.19e-28	128
1:66467086-66467186	DB812008.1	91.398	93	1.19e-28	128
1:66467086-66467186	EW615668.2	92.222	90	1.19e-28	128
1:66467086-66467186	EW443140.2	93.103	87	1.19e-28	128
1:66467086-66467186	EW443140.2	89.091	55	2.62e-10	67.6
1:66467086-66467186	EW497042.2	90.625	96	1.19e-28	128
1:66467086-66467186	EW170837.2	89.899	99	1.19e-28	128
1:66467086-66467186	EW255883.2	90.625	96	1.19e-28	128
1:66467086-66467186	EW253315.2	89.899	99	1.19e-28	128
1:66467086-66467186	CN026318.1	89.899	99	1.19e-28	128
1:66467086-66467186	CK451021.1	93.103	87	1.19e-28	128
1:66467086-66467186	AJ940421.1	90.526	95	4.27e-28	126
1:66467086-66467186	DB787748.1	90.526	95	4.27e-28	126
1:66467086-66467186	DB794491.1	90.526	95	4.27e-28	126
1:66467086-66467186	BP169825.1	90.526	95	4.27e-28	126
1:66467086-66467186	BP144406.1	90.526	95	4.27e-28	126
1:66467086-66467186	CX062626.1	90.526	95	4.27e-28	126
1:66467086-66467186	EW346779.2	91.398	93	4.27e-28	126
1:66467086-66467186	CO940513.1	90.526	95	4.27e-28	126
1:66467086-66467186	EW275756.2	93.103	87	4.27e-28	126
1:66467086-66467186	AW431734.1	93.976	83	4.27e-28	126
1:66467086-66467186	FS679305.1	91.209	91	1.54e-27	124
1:66467086-66467186	FS683416.1	89	100	1.54e-27	124
1:66467086-66467186	FS695308.1	92.045	88	1.54e-27	124
1:66467086-66467186	FS682232.1	97.26	73	1.54e-27	124
1:66467086-66467186	CJ024621.1	92.045	88	1.54e-27	124
1:66467086-66467186	CJ008235.1	90.426	94	1.54e-27	124
1:66467086-66467186	BP433534.1	91.209	91	1.54e-27	124
1:66467086-66467186	BW961539.1	90.426	94	1.54e-27	124
1:66467086-66467186	BW960503.1	90.426	94	1.54e-27	124
1:66467086-66467186	BP148185.1	92.941	85	1.54e-27	124
1:66467086-66467186	CV866687.1	89.691	97	1.54e-27	124
1:66467086-66467186	EW591971.2	89	100	1.54e-27	124
1:66467086-66467186	EW481182.2	89	100	1.54e-27	124
1:66467086-66467186	EW306572.2	89	100	1.54e-27	124
1:66467086-66467186	EW173559.2	91.209	91	1.54e-27	124
1:66467086-66467186	DT325612.1	89.691	97	1.54e-27	124
1:66467086-66467186	CN027706.1	92.941	85	1.54e-27	124
1:66467086-66467186	CK461259.1	89.691	97	1.54e-27	124
1:66467086-66467186	CK460560.1	89	100	1.54e-27	124
1:66467086-66467186	AJ953590.1	91.111	90	5.52e-27	122
1:66467086-66467186	HX236452.1	90.323	93	5.52e-27	122
1:66467086-66467186	HX237360.1	90.323	93	5.52e-27	122
1:66467086-66467186	FS653458.1	91.954	87	5.52e-27	122
1:66467086-66467186	FS673263.1	89.583	96	5.52e-27	122
1:66467086-66467186	FS649666.1	91.209	91	5.52e-27	122
1:66467086-66467186	FS654366.1	90.426	94	5.52e-27	122
1:66467086-66467186	DB819166.1	91.111	90	5.52e-27	122
1:66467086-66467186	DB801131.1	92.857	84	5.52e-27	122
1:66467086-66467186	DB790453.1	88.889	99	5.52e-27	122
1:66467086-66467186	DB802503.1	90.323	93	5.52e-27	122
1:66467086-66467186	CJ038904.1	91.111	90	5.52e-27	122
1:66467086-66467186	CJ023666.1	92.857	84	5.52e-27	122
1:66467086-66467186	BP455416.1	88.889	99	5.52e-27	122
1:66467088-66467188	FD599635.1	97.938	97	6.99e-41	169
1:66467088-66467188	FD599111.1	95	100	1.51e-37	158
1:66467088-66467188	EV863028.2	95	100	1.51e-37	158
1:66467088-66467188	CX060654.1	94	100	7.04e-36	152
1:66467088-66467188	BP137501.1	94.681	94	3.28e-34	147
1:66467088-66467188	AJ661181.1	93.75	96	1.18e-33	145
1:66467088-66467188	CF179780.1	93.684	95	4.24e-33	143
1:66467088-66467188	CF179780.1	85.366	82	7.25e-16	86.1
1:66467088-66467188	AJ948926.1	92.784	97	1.52e-32	141
1:66467088-66467188	AJ948903.1	92.784	97	1.52e-32	141
1:66467088-66467188	FS685963.1	92.784	97	1.52e-32	141
1:66467088-66467188	FS675079.1	92.784	97	1.52e-32	141
1:66467088-66467188	CJ018987.1	92.784	97	1.52e-32	141
1:66467088-66467188	BP464933.1	92.784	97	1.52e-32	141
1:66467088-66467188	DY413591.1	92.784	97	1.52e-32	141
1:66467088-66467188	EW091368.2	92.784	97	1.52e-32	141
1:66467088-66467188	CO952883.1	91.919	99	5.48e-32	139
1:66467088-66467188	EW025123.2	91.919	99	5.48e-32	139
1:66467088-66467188	EW046814.2	91.919	99	5.48e-32	139
1:66467088-66467188	CK463576.1	91.919	99	5.48e-32	139
1:66467088-66467188	CK463220.1	91.919	99	5.48e-32	139
1:66467088-66467188	DT330203.1	92.632	95	1.97e-31	137
1:66467088-66467188	AJ944911.1	91.753	97	7.09e-31	135
1:66467088-66467188	AJ939734.1	93.407	91	7.09e-31	135
1:66467088-66467188	AJ666907.1	91.753	97	7.09e-31	135
1:66467088-66467188	FS650335.1	91.753	97	7.09e-31	135
1:66467088-66467188	EW086780.2	91.753	97	7.09e-31	135
1:66467088-66467188	FS675702.1	91.667	96	2.55e-30	134
1:66467088-66467188	CO940976.1	91	100	2.55e-30	134
1:66467088-66467188	DN119847.1	91.667	96	2.55e-30	134
1:66467088-66467188	DN119491.1	91.667	96	2.55e-30	134
1:66467088-66467188	AJ951287.1	95.181	83	9.18e-30	132
1:66467088-66467188	AJ949599.1	91.667	96	9.18e-30	132
1:66467088-66467188	DB784964.1	93.258	89	9.18e-30	132
1:66467088-66467188	FD595120.1	93.258	89	9.18e-30	132
1:66467088-66467188	EW213578.2	93.258	89	9.18e-30	132
1:66467088-66467188	BQ597707.1	94.186	86	9.18e-30	132
1:66467088-66467188	FS677546.1	90.722	97	3.3e-29	130
1:66467088-66467188	DB787748.1	90.722	97	3.3e-29	130
1:66467088-66467188	DB794491.1	90.722	97	3.3e-29	130
1:66467088-66467188	DB805133.1	91.489	94	3.3e-29	130
1:66467088-66467188	BP144406.1	90.722	97	3.3e-29	130
1:66467088-66467188	CO948755.1	90.722	97	3.3e-29	130
1:66467088-66467188	CO940513.1	90.722	97	3.3e-29	130
1:66467088-66467188	EW106359.2	90.722	97	3.3e-29	130
1:66467088-66467188	EW276131.2	90.722	97	3.3e-29	130
1:66467088-66467188	EW198203.2	90	100	3.3e-29	130
1:66467088-66467188	FS649562.1	89.899	99	1.19e-28	128
1:66467088-66467188	FS643339.1	90.625	96	1.19e-28	128
1:66467088-66467188	FS699425.1	90.625	96	1.19e-28	128
1:66467088-66467188	DB812008.1	90.625	96	1.19e-28	128
1:66467088-66467188	BP433534.1	91.398	93	1.19e-28	128
1:66467088-66467188	BP169825.1	89.899	99	1.19e-28	128
1:66467088-66467188	CX062626.1	89.899	99	1.19e-28	128
1:66467088-66467188	CV866687.1	89.899	99	1.19e-28	128
1:66467088-66467188	EW591971.2	89.899	99	1.19e-28	128
1:66467088-66467188	EW443140.2	93.103	87	1.19e-28	128
1:66467088-66467188	EW443140.2	89.091	55	2.62e-10	67.6
1:66467088-66467188	EW346779.2	90.722	97	1.19e-28	128
1:66467088-66467188	EW497042.2	89.899	99	1.19e-28	128
1:66467088-66467188	EW306572.2	89.899	99	1.19e-28	128
1:66467088-66467188	CK461259.1	89.899	99	1.19e-28	128
1:66467088-66467188	CK460560.1	89.899	99	1.19e-28	128
1:66467088-66467188	CK451021.1	93.103	87	1.19e-28	128
1:66467088-66467188	AJ940421.1	90.526	95	4.27e-28	126
1:66467088-66467188	FS695308.1	91.304	92	4.27e-28	126
1:66467088-66467188	DB808993.1	90.526	95	4.27e-28	126
1:66467088-66467188	CJ008235.1	89.796	98	4.27e-28	126
1:66467088-66467188	EW275756.2	93.103	87	4.27e-28	126
1:66467088-66467188	EW173559.2	90.526	95	4.27e-28	126
1:66467088-66467188	AW431734.1	93.976	83	4.27e-28	126
1:66467088-66467188	HX236452.1	89.691	97	1.54e-27	124
1:66467088-66467188	HX237360.1	89.691	97	1.54e-27	124
1:66467088-66467188	FS679305.1	91.209	91	1.54e-27	124
1:66467088-66467188	FS683416.1	89	100	1.54e-27	124
1:66467088-66467188	FS682232.1	97.26	73	1.54e-27	124
1:66467088-66467188	FS687679.1	89.691	97	1.54e-27	124
1:66467088-66467188	DB820184.1	89.691	97	1.54e-27	124
1:66467088-66467188	DB802503.1	89.691	97	1.54e-27	124
1:66467088-66467188	CJ024621.1	92.045	88	1.54e-27	124
1:66467088-66467188	BW961539.1	90.426	94	1.54e-27	124
1:66467088-66467188	BW960503.1	90.426	94	1.54e-27	124
1:66467088-66467188	BP148185.1	92.941	85	1.54e-27	124
1:66467088-66467188	BP147341.1	92.045	88	1.54e-27	124
1:66467088-66467188	EW615668.2	92.045	88	1.54e-27	124
1:66467088-66467188	EW568942.2	89.691	97	1.54e-27	124
1:66467088-66467188	EW481182.2	89	100	1.54e-27	124
1:66467088-66467188	CO946813.1	89.691	97	1.54e-27	124
1:66467088-66467188	EW167370.2	89.691	97	1.54e-27	124
1:66467088-66467188	EW170837.2	89	100	1.54e-27	124
1:66467088-66467188	EW255883.2	90.426	94	1.54e-27	124
1:66467088-66467188	EW203702.2	89.691	97	1.54e-27	124
1:66467088-66467188	EW253315.2	89.691	97	1.54e-27	124
1:66467088-66467188	EW083314.2	89.691	97	1.54e-27	124
1:66467088-66467188	EV887727.2	89.691	97	1.54e-27	124
1:66467088-66467188	DT325612.1	89	100	1.54e-27	124
1:66467088-66467188	CN027706.1	92.941	85	1.54e-27	124
1:66467088-66467188	CN026318.1	89	100	1.54e-27	124
1:66467088-66467188	AJ953590.1	91.111	90	5.52e-27	122
1:66467088-66467188	FS653458.1	91.954	87	5.52e-27	122
1:66467088-66467188	FS673263.1	88.889	99	5.52e-27	122
1:66467088-66467188	FS671988.1	89.583	96	5.52e-27	122
1:77791996-77792096	AJ950346.1	90.526	95	1.54e-27	124
1:77791996-77792096	AJ948684.1	90.526	95	1.54e-27	124
1:77791996-77792096	EW149240.2	90.526	95	1.54e-27	124
1:77791996-77792096	FS652014.1	91.111	90	1.99e-26	121
1:77791996-77792096	FS651699.1	91.111	90	1.99e-26	121
1:77791996-77792096	DB806688.1	91.111	90	1.99e-26	121
1:77791996-77792096	EV929003.2	91.954	87	1.99e-26	121
1:77791996-77792096	FS709309.1	89.474	95	7.14e-26	119
1:77791996-77792096	FS656896.1	89.474	95	7.14e-26	119
1:77791996-77792096	DB811386.1	90.217	92	7.14e-26	119
1:77791996-77792096	FS658868.1	91.765	85	2.57e-25	117
1:77791996-77792096	FS700616.1	92.683	82	2.57e-25	117
1:77791996-77792096	EW061913.2	91.765	85	2.57e-25	117
1:77791996-77792096	EV984047.2	88	100	2.57e-25	117
1:77791996-77792096	FS656583.1	90	90	9.24e-25	115
1:77791996-77792096	DB805665.1	90.805	87	9.24e-25	115
1:77791996-77792096	EW513120.2	89.247	93	9.24e-25	115
1:77791996-77792096	EW350360.2	90	90	9.24e-25	115
1:77791996-77792096	EW351451.2	90.805	87	9.24e-25	115
1:77791996-77792096	DV937847.1	89.247	93	9.24e-25	115
1:77791996-77792096	BI182706.1	90	90	9.24e-25	115
1:77791996-77792096	BP159475.1	88.421	95	3.32e-24	113
1:77791996-77792096	EV890154.2	90.698	86	3.32e-24	113
1:77791996-77792096	BI405105.1	92.5	80	3.32e-24	113
1:77791996-77792096	FS684699.1	89.011	91	1.2e-23	111
1:77791996-77792096	FS695308.1	91.463	82	1.2e-23	111
1:77791996-77792096	DB784923.1	90.588	85	1.2e-23	111
1:77791996-77792096	BW972471.1	91.463	82	1.2e-23	111
1:77791996-77792096	EW220482.2	89.773	88	1.2e-23	111
1:77791996-77792096	CB477534.1	89.773	88	1.2e-23	111
1:77791996-77792096	DB816623.1	88.889	90	4.3e-23	110
1:77791996-77792096	DB790133.1	87.5	96	4.3e-23	110
1:77791996-77792096	BP454953.1	88.889	90	4.3e-23	110
1:77791996-77792096	BP446197.1	88.889	90	4.3e-23	110
1:77791996-77792096	BP161568.1	90.476	84	4.3e-23	110
1:77791996-77792096	CO939680.1	88.889	90	4.3e-23	110
1:77791996-77792096	EW091413.2	86.869	99	4.3e-23	110
1:77791996-77792096	FS710098.1	89.535	86	1.55e-22	108
1:77791996-77792096	FS716919.1	88.764	89	1.55e-22	108
1:77791996-77792096	FS708214.1	89.535	86	1.55e-22	108
1:77791996-77792096	DB800468.1	86.869	99	1.55e-22	108
1:77791996-77792096	CO950106.1	90.361	83	1.55e-22	108
1:77791996-77792096	EW206599.2	93.243	74	1.55e-22	108
1:77791996-77792096	EW078535.2	87.368	95	1.55e-22	108
1:77791996-77792096	EV987245.2	88.043	92	1.55e-22	108
1:77791996-77792096	EV951767.2	89.535	86	1.55e-22	108
1:77791996-77792096	EV857078.2	87.368	95	1.55e-22	108
1:77791996-77792096	AJ954095.1	93.151	73	5.56e-22	106
1:77791996-77792096	AJ952801.1	93.151	73	5.56e-22	106
1:77791996-77792096	FS694266.1	89.412	85	5.56e-22	106
1:77791996-77792096	BP453163.1	87.912	91	5.56e-22	106
1:77791996-77792096	CO945774.1	87.912	91	5.56e-22	106
1:77791996-77792096	EW233794.2	88.636	88	5.56e-22	106
1:77791996-77792096	EW084608.2	91.139	79	5.56e-22	106
1:77791996-77792096	FS702013.1	87.097	93	2e-21	104
1:77791996-77792096	FS717964.1	87.778	90	2e-21	104
1:77791996-77792096	DB788510.1	89.286	84	2e-21	104
1:77791996-77792096	DB801256.1	87.778	90	2e-21	104
1:77791996-77792096	BP460682.1	86.458	96	2e-21	104
1:77791996-77792096	BW974186.1	87.097	93	2e-21	104
1:77791996-77792096	BP161127.1	90.244	82	2e-21	104
1:77791996-77792096	BP155048.1	87.097	93	2e-21	104
1:77791996-77792096	BP147621.1	90.123	81	2e-21	104
1:77791996-77792096	CO948383.1	90.123	81	2e-21	104
1:77791996-77792096	EW147864.2	87.097	93	2e-21	104
1:77791996-77792096	EW047611.2	85.859	99	2e-21	104
1:77791996-77792096	AJ954971.1	89.286	84	7.2e-21	102
1:77791996-77792096	FS651442.1	85.714	98	7.2e-21	102
1:77791996-77792096	FS650054.1	89.157	83	7.2e-21	102
1:77791996-77792096	FS712741.1	86.458	96	7.2e-21	102
1:77791996-77792096	FS650436.1	87.64	89	7.2e-21	102
1:77791996-77792096	DB799364.1	88.372	86	7.2e-21	102
1:77791996-77792096	DB805155.1	91.892	74	7.2e-21	102
1:77791996-77792096	BP439989.1	90	80	7.2e-21	102
1:77791996-77792096	BW973388.1	86.316	95	7.2e-21	102
1:77791996-77792096	BP170992.1	92.958	71	7.2e-21	102
1:77791996-77792096	BP169534.1	89.157	83	7.2e-21	102
1:77791996-77792096	BP169533.1	89.157	83	7.2e-21	102
1:77791996-77792096	BP137691.1	87.64	89	7.2e-21	102
1:77791996-77792096	FD613170.1	89.157	83	7.2e-21	102
1:77791996-77792096	FD614579.1	89.157	83	7.2e-21	102
1:77791996-77792096	FD616966.1	89.157	83	7.2e-21	102
1:77791996-77792096	FD613419.1	89.157	83	7.2e-21	102
1:77791996-77792096	FD627235.1	85.714	98	7.2e-21	102
1:77791996-77792096	FD617128.1	89.157	83	7.2e-21	102
1:77791996-77792096	FD612879.1	89.157	83	7.2e-21	102
1:77791996-77792096	FD614364.1	89.157	83	7.2e-21	102
1:77791996-77792096	FD628161.1	85.714	98	7.2e-21	102
1:77791996-77792096	CV877221.1	90	80	7.2e-21	102
1:77791996-77792096	CV865201.1	86.458	96	7.2e-21	102
1:77791996-77792096	EW519583.2	90	80	7.2e-21	102
1:77791996-77792096	CO991702.1	89.157	83	7.2e-21	102
1:77791996-77792096	CO940976.1	89.157	83	7.2e-21	102
1:77791996-77792096	EW058452.2	89.157	83	7.2e-21	102
1:77791996-77792096	EV882038.2	86.316	95	7.2e-21	102
1:77791996-77792096	CB473824.1	85.714	98	7.2e-21	102
1:77791996-77792096	AJ956756.1	89.024	82	2.59e-20	100
1:77791996-77792096	AJ956149.1	89.024	82	2.59e-20	100
1:77791996-77792096	AJ941095.1	86.813	91	2.59e-20	100
1:77791996-77792096	FS676274.1	88.235	85	2.59e-20	100
1:90484027-90484127	EW550186.2	83.838	99	1.56e-17	91.6
1:90484027-90484127	FS675240.1	86.585	82	5.6e-17	89.8
1:90484027-90484127	FS641161.1	85.185	81	9.37e-15	82.4
1:90484027-90484127	CO986233.1	82.022	89	1.57e-12	75
1:90484027-90484127	DB802292.1	83.544	79	5.64e-12	73.1
1:90484027-90484127	FS674984.1	79.412	102	9.44e-10	65.8
1:90484027-90484127	EW052408.2	94.444	36	5.68e-07	56.5
1:90579843-90579943	FS654442.1	89.412	85	1.55e-22	108
1:90579843-90579943	CN027041.1	87.912	91	1.55e-22	108
1:90579843-90579943	CF367145.1	87.912	91	1.55e-22	108
1:90579843-90579943	EW176707.2	92	75	5.56e-22	106
1:90579843-90579943	FS654366.1	84.848	99	9.31e-20	99
1:90579843-90579943	BP150434.1	84	100	3.35e-19	97.1
1:90579843-90579943	CX058989.1	84.536	97	3.35e-19	97.1
1:90579843-90579943	FS696299.1	83	100	1.56e-17	91.6
1:90579843-90579943	EW149802.2	83	100	1.56e-17	91.6
1:90579843-90579943	FS652897.1	91.935	62	2.01e-16	87.9
1:90579843-90579943	FS640655.1	82.653	98	2.01e-16	87.9
1:90579843-90579943	DB819670.1	83.696	92	2.01e-16	87.9
1:90579843-90579943	DB787388.1	82.653	98	2.01e-16	87.9
1:90579843-90579943	EB420820.1	83.696	92	2.01e-16	87.9
1:90579843-90579943	EW012637.2	90.769	65	2.01e-16	87.9
1:90579843-90579943	BF702982.1	83.696	92	2.01e-16	87.9
1:90579843-90579943	DY419561.1	84.706	85	7.25e-16	86.1
1:90579843-90579943	BQ599909.1	86.842	76	7.25e-16	86.1
1:90579843-90579943	EW359882.2	87.5	72	2.61e-15	84.2
1:90579843-90579943	DB818304.1	89.231	65	9.37e-15	82.4
1:90579843-90579943	DB797409.1	90.164	61	3.37e-14	80.5
1:90579843-90579943	BP463014.1	81	100	3.37e-14	80.5
1:90579843-90579943	EW042666.2	84.146	82	3.37e-14	80.5
1:90579843-90579943	BW959844.1	86.957	69	1.21e-13	78.7
1:90579843-90579943	BM658539.1	82.759	87	1.21e-13	78.7
1:90579843-90579943	FS692964.1	86.765	68	4.36e-13	76.8
1:90579843-90579943	CO955603.1	86.567	67	1.57e-12	75
1:90579843-90579943	EW201205.2	80.851	94	1.57e-12	75
1:90579843-90579943	AJ682301.1	79.798	99	5.64e-12	73.1
1:90579843-90579943	CJ039189.1	89.474	57	5.64e-12	73.1
1:90579843-90579943	CJ002557.1	89.474	57	5.64e-12	73.1
1:90579843-90579943	EW298028.2	85.507	69	5.64e-12	73.1
1:90579843-90579943	DB802250.1	80.645	93	2.03e-11	71.3
1:90579843-90579943	CN027012.1	84.507	71	2.03e-11	71.3
1:90579843-90579943	DB813036.1	82.278	79	7.3e-11	69.4
1:90579843-90579943	AJ659757.1	82.895	76	2.62e-10	67.6
1:90579843-90579943	FS651152.1	89.091	55	2.62e-10	67.6
1:90579843-90579943	FS655137.1	87.719	57	2.62e-10	67.6
1:90579843-90579943	DB810034.1	87.719	57	2.62e-10	67.6
1:90579843-90579943	BP171218.1	82.051	78	2.62e-10	67.6
1:90579843-90579943	DB812881.1	78.947	95	9.44e-10	65.8
1:90579843-90579943	BP458304.1	90	50	9.44e-10	65.8
1:90579843-90579943	BP434624.1	97.436	39	9.44e-10	65.8
1:90579843-90579943	CV022420.1	79.348	92	9.44e-10	65.8
1:90579843-90579943	BG382257.1	97.368	38	9.44e-10	65.8
1:90579843-90579943	DB803296.1	83.582	67	3.4e-09	63.9
1:90579843-90579943	EW042318.2	95	40	3.4e-09	63.9
1:90579843-90579943	BW970294.1	78.495	93	1.22e-08	62.1
1:90579843-90579943	FS678670.1	97.143	35	4.39e-08	60.2
1:90579843-90579943	CV102163.1	77.551	98	4.39e-08	60.2
1:90579843-90579943	CV102119.1	77.551	98	4.39e-08	60.2
1:90579843-90579943	CV102011.1	77.551	98	4.39e-08	60.2
1:90579843-90579943	CV101952.1	77.551	98	4.39e-08	60.2
1:90579843-90579943	CV101490.1	77.551	98	4.39e-08	60.2
1:90579843-90579943	CV100913.1	77.551	98	4.39e-08	60.2
1:90579843-90579943	JZ566174.1	100	31	1.58e-07	58.4
1:90579843-90579943	CN164190.1	78.261	92	1.58e-07	58.4
1:90579843-90579943	BE232232.1	100	31	1.58e-07	58.4
1:90579843-90579943	BE232228.1	100	31	1.58e-07	58.4
1:90579843-90579943	CN027756.1	100	30	5.68e-07	56.5
1:90579843-90579943	CJ038318.1	100	29	2.04e-06	54.7
1:90579843-90579943	EW646467.2	100	29	2.04e-06	54.7
1:92224629-92224729	CJ016785.1	91.549	71	9.31e-20	99
1:92224629-92224729	BP438600.1	91.549	71	9.31e-20	99
1:92224629-92224729	CJ021616.1	90.278	72	1.2e-18	95.3
1:92224629-92224729	DY416181.1	86.585	82	5.6e-17	89.8
1:92224629-92224729	DY412161.1	85.882	85	5.6e-17	89.8
1:92224629-92224729	CO940144.1	87.179	78	5.6e-17	89.8
1:92224629-92224729	AJ956656.1	88.571	70	7.25e-16	86.1
1:92224629-92224729	AJ956053.1	86.842	76	7.25e-16	86.1
1:92224629-92224729	FS649798.1	88.571	70	7.25e-16	86.1
1:92224629-92224729	CX062861.1	88.571	70	7.25e-16	86.1
1:92224629-92224729	EV940084.2	88.732	71	7.25e-16	86.1
1:92224629-92224729	EV939978.2	88.732	71	7.25e-16	86.1
1:92224629-92224729	BP143478.1	84.706	85	2.61e-15	84.2
1:92224629-92224729	DB817376.1	85.366	82	9.37e-15	82.4
1:92224629-92224729	BP439313.1	84.524	84	9.37e-15	82.4
1:92224629-92224729	EB421190.1	85.185	81	9.37e-15	82.4
1:92224629-92224729	DY409400.1	85	80	9.37e-15	82.4
1:92224629-92224729	DY406420.1	84.706	85	9.37e-15	82.4
1:92224629-92224729	DY405073.1	84.706	85	9.37e-15	82.4
1:92224629-92224729	EW040947.2	84.524	84	9.37e-15	82.4
1:92224629-92224729	EV908833.2	86.842	76	9.37e-15	82.4
1:92224629-92224729	EV905595.2	86.842	76	9.37e-15	82.4
1:92224629-92224729	EV904114.2	86.842	76	9.37e-15	82.4
1:92224629-92224729	EV903887.2	86.842	76	9.37e-15	82.4
1:92224629-92224729	EV906212.2	86.842	76	9.37e-15	82.4
1:92224629-92224729	EV907988.2	86.842	76	9.37e-15	82.4
1:92224629-92224729	AJ655051.1	87.143	70	3.37e-14	80.5
1:92224629-92224729	FS673978.1	84.81	79	3.37e-14	80.5
1:92224629-92224729	DB812484.1	87.143	70	3.37e-14	80.5
1:92224629-92224729	BP445245.1	97.826	46	3.37e-14	80.5
1:92224629-92224729	BW980169.1	87.324	71	3.37e-14	80.5
1:92224629-92224729	EW497832.2	92.727	55	3.37e-14	80.5
1:92224629-92224729	EV930286.2	97.826	46	3.37e-14	80.5
1:92224629-92224729	FD613135.1	91.228	57	1.21e-13	78.7
1:92224629-92224729	FD613792.1	91.228	57	1.21e-13	78.7
1:92224629-92224729	FD618934.1	91.228	57	1.21e-13	78.7
1:92224629-92224729	FD613318.1	91.228	57	1.21e-13	78.7
1:92224629-92224729	FS654692.1	83.333	84	4.36e-13	76.8
1:92224629-92224729	CO987933.1	83.951	81	4.36e-13	76.8
1:92224629-92224729	EV931196.2	86.111	72	4.36e-13	76.8
1:92224629-92224729	DV226148.1	94	50	4.36e-13	76.8
1:92224629-92224729	CN162845.1	91.228	57	4.36e-13	76.8
1:92224629-92224729	CN161445.1	81.443	97	4.36e-13	76.8
1:92224629-92224729	AJ658394.1	95.652	46	1.57e-12	75
1:92224629-92224729	FS688130.1	85.915	71	1.57e-12	75
1:92224629-92224729	FS688129.1	85.915	71	1.57e-12	75
1:92224629-92224729	DB788481.1	85.714	70	1.57e-12	75
1:92224629-92224729	DB805773.1	85.714	70	1.57e-12	75
1:92224629-92224729	DB783780.1	85.714	70	1.57e-12	75
1:92224629-92224729	DB782568.1	85.714	70	1.57e-12	75
1:92224629-92224729	CJ035426.1	85.714	70	1.57e-12	75
1:92224629-92224729	CJ031476.1	85.714	70	1.57e-12	75
1:92224629-92224729	CJ011417.1	95.652	46	1.57e-12	75
1:92224629-92224729	BW980291.1	85.915	71	1.57e-12	75
1:92224629-92224729	FD605078.1	85.915	71	1.57e-12	75
1:92224629-92224729	DY425478.1	85.714	70	1.57e-12	75
1:92224629-92224729	DY421579.1	85.714	70	1.57e-12	75
1:92224629-92224729	DY409131.1	85.714	70	1.57e-12	75
1:92224629-92224729	EW649397.2	86.301	73	1.57e-12	75
1:92224629-92224729	CK458756.1	92.453	53	1.57e-12	75
1:92224629-92224729	CK457684.1	95.652	46	1.57e-12	75
1:92224629-92224729	BE030527.1	95.652	46	1.57e-12	75
1:92224629-92224729	AJ669182.1	90.741	54	5.64e-12	73.1
1:92224629-92224729	HX239120.1	97.619	42	5.64e-12	73.1
1:92224629-92224729	FS641306.1	92.308	52	5.64e-12	73.1
1:92224629-92224729	CJ015434.1	86.567	67	5.64e-12	73.1
1:92224629-92224729	GR554027.1	95.556	45	5.64e-12	73.1
1:92224629-92224729	FD614267.1	95.556	45	5.64e-12	73.1
1:92224629-92224729	FD611574.1	95.556	45	5.64e-12	73.1
1:92224629-92224729	FD616538.1	95.556	45	5.64e-12	73.1
1:92224629-92224729	FD616978.1	90.741	54	5.64e-12	73.1
1:92224629-92224729	FD613496.1	95.556	45	5.64e-12	73.1
1:92224629-92224729	FD612653.1	95.556	45	5.64e-12	73.1
1:92224629-92224729	FD616498.1	95.556	45	5.64e-12	73.1
1:92224629-92224729	FD615250.1	95.556	45	5.64e-12	73.1
1:92224629-92224729	FD615231.1	95.556	45	5.64e-12	73.1
1:92224629-92224729	FD615225.1	95.556	45	5.64e-12	73.1
1:92224629-92224729	FD614469.1	95.556	45	5.64e-12	73.1
1:92224629-92224729	FD613321.1	95.556	45	5.64e-12	73.1
1:92224629-92224729	FD612584.1	90.741	54	5.64e-12	73.1
1:92224629-92224729	FD616360.1	95.556	45	5.64e-12	73.1
1:92224629-92224729	FD612919.1	95.556	45	5.64e-12	73.1
1:92224629-92224729	FD612862.1	95.556	45	5.64e-12	73.1
1:92224629-92224729	FD615148.1	95.556	45	5.64e-12	73.1
1:92224629-92224729	FD614701.1	95.556	45	5.64e-12	73.1
1:92224629-92224729	FD614695.1	95.556	45	5.64e-12	73.1
1:92224629-92224729	FD617002.1	95.556	45	5.64e-12	73.1
1:92224629-92224729	FD613563.1	95.556	45	5.64e-12	73.1
1:92224629-92224729	FD611685.1	95.556	45	5.64e-12	73.1
1:92224629-92224729	FD612845.1	95.556	45	5.64e-12	73.1
1:92224629-92224729	CX059322.1	84.416	77	5.64e-12	73.1
1:92224629-92224729	EW203616.2	95.556	45	5.64e-12	73.1
1:92224629-92224729	EV904395.2	86.765	68	5.64e-12	73.1
1:92224629-92224729	CN025016.1	82.558	86	5.64e-12	73.1
1:92224629-92224729	BF198547.1	82.716	81	5.64e-12	73.1
1:92224629-92224729	AW359777.1	82.716	81	5.64e-12	73.1
1:92224629-92224729	AJ951106.1	90.741	54	2.03e-11	71.3
1:92224629-92224729	AJ949422.1	90.741	54	2.03e-11	71.3
1:92224629-92224729	AJ664220.1	92	50	2.03e-11	71.3
1:92224629-92224729	FS651863.1	82.022	89	2.03e-11	71.3
1:110847126-110847226	DY437623.1	92.929	99	1.18e-33	145
1:110847126-110847226	DB807026.1	91.919	99	5.48e-32	139
1:110847126-110847226	CV868551.1	92.553	94	7.09e-31	135
1:110847126-110847226	DB812132.1	90.909	99	2.55e-30	134
1:110847126-110847226	DB785979.1	90.909	99	2.55e-30	134
1:110847126-110847226	EB414678.1	94.186	86	9.18e-30	132
1:110847126-110847226	FS685082.1	89.899	99	3.3e-29	130
1:110847126-110847226	DB811670.1	92.308	91	3.3e-29	130
1:110847126-110847226	CV101756.1	90.099	101	3.3e-29	130
1:110847126-110847226	CV101731.1	90.099	101	3.3e-29	130
1:110847126-110847226	CV101221.1	90.099	101	3.3e-29	130
1:110847126-110847226	HX220684.1	89.899	99	1.19e-28	128
1:110847126-110847226	HX204017.1	89.899	99	1.19e-28	128
1:110847126-110847226	FS672000.1	92.222	90	1.19e-28	128
1:110847126-110847226	DB817005.1	89.899	99	1.19e-28	128
1:110847126-110847226	DB797472.1	89.899	99	1.19e-28	128
1:110847126-110847226	DB815412.1	95.062	81	1.19e-28	128
1:110847126-110847226	EW568942.2	90	100	1.19e-28	128
1:110847126-110847226	EW500534.2	89.899	99	1.19e-28	128
1:110847126-110847226	EW121832.2	89.899	99	1.19e-28	128
1:110847126-110847226	EW203702.2	90	100	1.19e-28	128
1:110847126-110847226	EW048116.2	89.899	99	1.19e-28	128
1:110847126-110847226	CF794607.1	89.899	99	1.19e-28	128
1:110847126-110847226	CF790334.1	89.899	99	1.19e-28	128
1:110847126-110847226	FS654486.1	90.526	95	4.27e-28	126
1:110847126-110847226	DB808095.1	93.023	86	4.27e-28	126
1:110847126-110847226	DB812718.1	92.135	89	4.27e-28	126
1:110847126-110847226	EW104444.2	90.526	95	4.27e-28	126
1:110847126-110847226	EW039928.2	90.526	95	4.27e-28	126
1:110847126-110847226	CF176896.1	90.526	95	4.27e-28	126
1:110847126-110847226	CF176896.1	97.436	39	2.62e-10	67.6
1:110847126-110847226	HX205639.1	91.209	91	1.54e-27	124
1:110847126-110847226	FS694152.1	90.426	94	1.54e-27	124
1:110847126-110847226	FD599169.1	97.26	73	1.54e-27	124
1:110847126-110847226	EW445228.2	89	100	1.54e-27	124
1:110847126-110847226	DT332085.1	89	100	1.54e-27	124
1:110847126-110847226	CN030730.1	91.209	91	1.54e-27	124
1:110847126-110847226	HX235898.1	88.889	99	5.52e-27	122
1:110847126-110847226	FS698265.1	88.889	99	5.52e-27	122
1:110847126-110847226	FS708824.1	88.889	99	5.52e-27	122
1:110847126-110847226	FS671535.1	91.954	87	5.52e-27	122
1:110847126-110847226	FS681792.1	88.889	99	5.52e-27	122
1:110847126-110847226	FS682347.1	88.889	99	5.52e-27	122
1:110847126-110847226	FS705356.1	88.889	99	5.52e-27	122
1:110847126-110847226	DB782103.1	88.889	99	5.52e-27	122
1:110847126-110847226	CJ031754.1	94.872	78	5.52e-27	122
1:110847126-110847226	CJ023675.1	88.889	99	5.52e-27	122
1:110847126-110847226	CJ013853.1	88.889	99	5.52e-27	122
1:110847126-110847226	CJ011967.1	90.426	94	5.52e-27	122
1:110847126-110847226	BP460359.1	88.889	99	5.52e-27	122
1:110847126-110847226	BW956430.1	88.889	99	5.52e-27	122
1:110847126-110847226	FD626946.1	88.889	99	5.52e-27	122
1:110847126-110847226	FD624569.1	88.889	99	5.52e-27	122
1:110847126-110847226	EX655744.1	88.889	99	5.52e-27	122
1:110847126-110847226	EX655507.1	88.889	99	5.52e-27	122
1:110847126-110847226	EW539096.2	90.323	93	5.52e-27	122
1:110847126-110847226	EW424977.2	88.889	99	5.52e-27	122
1:110847126-110847226	CO991505.1	88.889	99	5.52e-27	122
1:110847126-110847226	CO987451.1	88.889	99	5.52e-27	122
1:110847126-110847226	EW114960.2	88.889	99	5.52e-27	122
1:110847126-110847226	EW059302.2	94.872	78	5.52e-27	122
1:110847126-110847226	CK458165.1	88.889	99	5.52e-27	122
1:110847126-110847226	CK456743.1	88.889	99	5.52e-27	122
1:110847126-110847226	DN111446.1	88.889	99	5.52e-27	122
1:110847126-110847226	BG609528.1	91.954	87	5.52e-27	122
1:110847126-110847226	AJ954155.1	89.474	95	1.99e-26	121
1:110847126-110847226	AJ952862.1	89.474	95	1.99e-26	121
1:110847126-110847226	AJ669418.1	91.86	86	1.99e-26	121
1:110847126-110847226	FS679643.1	89.474	95	1.99e-26	121
1:110847126-110847226	FS693937.1	91.86	86	1.99e-26	121
1:110847126-110847226	DB820047.1	89.474	95	1.99e-26	121
1:110847126-110847226	BP171972.1	91.011	89	1.99e-26	121
1:110847126-110847226	BP159340.1	91.011	89	1.99e-26	121
1:110847126-110847226	CV877898.1	91.86	86	1.99e-26	121
1:110847126-110847226	EW610800.2	89.474	95	1.99e-26	121
1:110847126-110847226	EW243794.2	88.889	99	1.99e-26	121
1:110847126-110847226	EW239143.2	92.771	83	1.99e-26	121
1:110847126-110847226	EW079342.2	89.474	95	1.99e-26	121
1:110847126-110847226	EW036437.2	89.474	95	1.99e-26	121
1:110847126-110847226	CK455805.1	88.776	98	1.99e-26	121
1:110847126-110847226	CK454759.1	88.776	98	1.99e-26	121
1:110847126-110847226	DB810056.1	95.89	73	7.14e-26	119
1:110847126-110847226	DB809152.1	95.89	73	7.14e-26	119
1:110847126-110847226	DB809456.1	95.89	73	7.14e-26	119
1:110847126-110847226	DB809408.1	95.89	73	7.14e-26	119
1:110847126-110847226	CJ014974.1	91.011	89	7.14e-26	119
1:110847126-110847226	BP455936.1	90.11	91	7.14e-26	119
1:110847126-110847226	BP154408.1	92.683	82	7.14e-26	119
1:110847126-110847226	BP141130.1	95.89	73	7.14e-26	119
1:110847126-110847226	EB423212.1	92.683	82	7.14e-26	119
1:110847126-110847226	EW579189.2	95.89	73	7.14e-26	119
1:110847126-110847226	EW651254.2	92.683	82	7.14e-26	119
1:110847126-110847226	CO986233.1	91.765	85	7.14e-26	119
1:110847126-110847226	CO953651.1	91.765	85	7.14e-26	119
1:110847126-110847226	EW341901.2	90.909	88	7.14e-26	119
1:110847126-110847226	EV945484.2	95.89	73	7.14e-26	119
1:110847126-110847226	EV930994.2	90.11	91	7.14e-26	119
1:110847126-110847226	EV946959.2	95.89	73	7.14e-26	119
1:110847126-110847226	CN032390.1	92.683	82	7.14e-26	119
1:110847126-110847226	CA780536.1	90.11	91	7.14e-26	119
1:110847126-110847226	BF708613.1	92.683	82	7.14e-26	119
1:126167277-126167377	FD594251.1	98	100	1.5e-42	174
1:128090197-128090297	EW473468.2	99	100	3.23e-44	180
1:128090197-128090297	EW184186.2	99	100	3.23e-44	180
1:128090197-128090297	CJ024268.1	92	100	1.52e-32	141
1:128090197-128090297	CO955377.1	91.837	98	1.97e-31	137
1:128090197-128090297	BW969957.1	94.318	88	7.09e-31	135
1:128090197-128090297	BP153376.1	91.753	97	7.09e-31	135
1:128090197-128090297	DN123896.1	91.753	97	7.09e-31	135
1:128090197-128090297	DN123564.1	91	100	7.09e-31	135
1:128090197-128090297	EW217650.2	91.753	97	2.55e-30	134
1:128090197-128090297	FS652364.1	91.579	95	9.18e-30	132
1:128090197-128090297	DB811836.1	90.099	101	3.3e-29	130
1:128090197-128090297	BP440314.1	90	100	3.3e-29	130
1:128090197-128090297	BP437865.1	90	100	3.3e-29	130
1:128090197-128090297	BP163671.1	90.722	97	3.3e-29	130
1:128090197-128090297	EB411870.1	90	100	3.3e-29	130
1:128090197-128090297	CX059493.1	94.118	85	3.3e-29	130
1:128090197-128090297	CV870260.1	90.722	97	3.3e-29	130
1:128090197-128090297	EW144995.2	90	100	3.3e-29	130
1:128090197-128090297	EV943783.2	90	100	3.3e-29	130
1:128090197-128090297	CN030413.1	90	100	3.3e-29	130
1:128090197-128090297	BI336427.1	94.118	85	3.3e-29	130
1:128090197-128090297	FS705353.1	93.103	87	1.19e-28	128
1:128090197-128090297	DB808159.1	92.222	90	1.19e-28	128
1:128090197-128090297	DB797472.1	96.154	78	1.19e-28	128
1:128090197-128090297	EW028218.2	91.489	94	1.19e-28	128
1:128090197-128090297	FS671180.1	95	80	4.27e-28	126
1:128090197-128090297	DB798533.1	95	80	4.27e-28	126
1:128090197-128090297	EV910268.2	95	80	4.27e-28	126
1:128090197-128090297	CF364018.1	95	80	4.27e-28	126
1:128090197-128090297	CB472729.1	95	80	4.27e-28	126
1:128090197-128090297	CB472728.1	95	80	4.27e-28	126
1:128090197-128090297	BI181111.1	90.526	95	4.27e-28	126
1:128090197-128090297	FS686070.1	92.045	88	1.54e-27	124
1:128090197-128090297	FS651665.1	89.691	97	1.54e-27	124
1:128090197-128090297	FS705055.1	89	100	1.54e-27	124
1:128090197-128090297	BP457610.1	89.691	97	1.54e-27	124
1:128090197-128090297	EB412872.1	89.109	101	1.54e-27	124
1:128090197-128090297	DY433474.1	89	100	1.54e-27	124
1:128090197-128090297	DY431442.1	89	100	1.54e-27	124
1:128090197-128090297	CV872794.1	89.691	97	1.54e-27	124
1:128090197-128090297	CV867163.1	89	100	1.54e-27	124
1:128090197-128090297	EW325428.2	89.691	97	1.54e-27	124
1:128090197-128090297	CN156502.1	92.045	88	1.54e-27	124
1:128090197-128090297	CN155462.1	89	100	1.54e-27	124
1:128090197-128090297	CN153350.1	89	100	1.54e-27	124
1:128090197-128090297	CJ009468.1	90.426	94	5.52e-27	122
1:128090197-128090297	FD634557.1	91.209	91	5.52e-27	122
1:128090197-128090297	DY417192.1	91.111	90	5.52e-27	122
1:128090197-128090297	DY413136.1	91.111	90	5.52e-27	122
1:128090197-128090297	EW548965.2	89	100	5.52e-27	122
1:128090197-128090297	EW609934.2	89	100	5.52e-27	122
1:128090197-128090297	EW215764.2	89.691	97	5.52e-27	122
1:128090197-128090297	DN107007.1	92.857	84	5.52e-27	122
1:128090197-128090297	DN106644.1	92.857	84	5.52e-27	122
1:128090197-128090297	AJ953407.1	94.805	77	1.99e-26	121
1:128090197-128090297	AJ952116.1	94.805	77	1.99e-26	121
1:128090197-128090297	FS664977.1	94.805	77	1.99e-26	121
1:128090197-128090297	FS663700.1	93.75	80	1.99e-26	121
1:128090197-128090297	FS711935.1	94.805	77	1.99e-26	121
1:128090197-128090297	DB814025.1	93.75	80	1.99e-26	121
1:128090197-128090297	DB799776.1	93.75	80	1.99e-26	121
1:128090197-128090297	DB810803.1	94.805	77	1.99e-26	121
1:128090197-128090297	CJ008581.1	89.474	95	1.99e-26	121
1:128090197-128090297	CJ008422.1	94.805	77	1.99e-26	121
1:128090197-128090297	BP454076.1	93.75	80	1.99e-26	121
1:128090197-128090297	BW956529.1	90.217	92	1.99e-26	121
1:128090197-128090297	BP161325.1	93.75	80	1.99e-26	121
1:128090197-128090297	BP145458.1	93.75	80	1.99e-26	121
1:128090197-128090297	FD597512.1	92.771	83	1.99e-26	121
1:128090197-128090297	EW540228.2	93.75	80	1.99e-26	121
1:128090197-128090297	EW611844.2	94.805	77	1.99e-26	121
1:128090197-128090297	EW522121.2	93.75	80	1.99e-26	121
1:128090197-128090297	CO950358.1	93.75	80	1.99e-26	121
1:128090197-128090297	EW237407.2	93.75	80	1.99e-26	121
1:128090197-128090297	EW249283.2	94.805	77	1.99e-26	121
1:128090197-128090297	EW091228.2	94.805	77	1.99e-26	121
1:128090197-128090297	EW043959.2	94.805	77	1.99e-26	121
1:128090197-128090297	EW041783.2	94.805	77	1.99e-26	121
1:128090197-128090297	EW100852.2	93.75	80	1.99e-26	121
1:128090197-128090297	EW043363.2	94.805	77	1.99e-26	121
1:128090197-128090297	EW042045.2	94.805	77	1.99e-26	121
1:128090197-128090297	EW044122.2	93.75	80	1.99e-26	121
1:128090197-128090297	EV906468.2	93.75	80	1.99e-26	121
1:128090197-128090297	EV902159.2	93.75	80	1.99e-26	121
1:128090197-128090297	EV902558.2	93.75	80	1.99e-26	121
1:128090197-128090297	EV910862.2	93.75	80	1.99e-26	121
1:128090197-128090297	EV911780.2	93.75	80	1.99e-26	121
1:128090197-128090297	EV908516.2	93.75	80	1.99e-26	121
1:128090197-128090297	CN166489.1	93.75	80	1.99e-26	121
1:128090197-128090297	BI339049.1	93.75	80	1.99e-26	121
1:128090197-128090297	BI339046.1	93.75	80	1.99e-26	121
1:128090197-128090297	BI180999.1	90.217	92	1.99e-26	121
1:128090197-128090297	HX220560.1	93.671	79	7.14e-26	119
1:128090197-128090297	FS698294.1	90.909	88	7.14e-26	119
1:128090197-128090297	FS652846.1	88.66	97	7.14e-26	119
1:128090197-128090297	FS651203.1	92.683	82	7.14e-26	119
1:128090197-128090297	FS675491.1	91.765	85	7.14e-26	119
1:128090197-128090297	FS673810.1	88.66	97	7.14e-26	119
1:128090197-128090297	FS642163.1	88.66	97	7.14e-26	119
1:128090197-128090297	DB820225.1	92.683	82	7.14e-26	119
1:129086076-129086176	DB787863.1	92	75	5.56e-22	106
1:129086076-129086176	DB809205.1	90.789	76	7.2e-21	102
1:129086076-129086176	BP151607.1	90.789	76	7.2e-21	102
1:129086076-129086176	FD598234.1	90.789	76	7.2e-21	102
1:129086076-129086176	EW483754.2	90.789	76	7.2e-21	102
1:129086076-129086176	FS650711.1	89.744	78	2.59e-20	100
1:129086076-129086176	CO991505.1	89.744	78	2.59e-20	100
1:129086076-129086176	EW341201.2	89.744	78	2.59e-20	100
1:129086076-129086176	EV985794.2	89.744	78	2.59e-20	100
1:129086076-129086176	EW143807.2	89.744	78	9.31e-20	99
1:129086076-129086176	EW276230.2	89.474	76	3.35e-19	97.1
1:129086076-129086176	AJ687135.1	88.462	78	1.2e-18	95.3
1:129086076-129086176	FS685952.1	87.805	82	1.2e-18	95.3
1:129086076-129086176	FS652992.1	87.805	82	1.2e-18	95.3
1:129086076-129086176	FS656576.1	89.333	75	1.2e-18	95.3
1:129086076-129086176	FS650937.1	87.805	82	1.2e-18	95.3
1:129086076-129086176	FS653697.1	88.608	79	1.2e-18	95.3
1:129086076-129086176	DB801986.1	92.424	66	1.2e-18	95.3
1:129086076-129086176	DB808095.1	88.462	78	1.2e-18	95.3
1:129086076-129086176	BP450952.1	89.333	75	1.2e-18	95.3
1:129086076-129086176	BW956054.1	88.462	78	1.2e-18	95.3
1:129086076-129086176	BW957168.1	88.462	78	1.2e-18	95.3
1:129086076-129086176	BP140692.1	88.462	78	1.2e-18	95.3
1:129086076-129086176	FD599169.1	88.462	78	1.2e-18	95.3
1:129086076-129086176	DY435227.1	89.333	75	1.2e-18	95.3
1:129086076-129086176	CX059188.1	88.462	78	1.2e-18	95.3
1:129086076-129086176	CV877139.1	88.462	78	1.2e-18	95.3
1:129086076-129086176	CV101899.1	91.304	69	1.2e-18	95.3
1:129086076-129086176	CV101552.1	91.304	69	1.2e-18	95.3
1:129086076-129086176	CV101035.1	91.304	69	1.2e-18	95.3
1:129086076-129086176	EW033337.2	88.462	78	1.2e-18	95.3
1:129086076-129086176	EW056494.2	89.333	75	1.2e-18	95.3
1:129086076-129086176	DT328676.1	89.333	75	1.2e-18	95.3
1:129086076-129086176	BG609528.1	88.462	78	1.2e-18	95.3
1:129086076-129086176	HX241103.1	88.312	77	4.33e-18	93.5
1:129086076-129086176	BP452798.1	89.189	74	4.33e-18	93.5
1:129086076-129086176	BW969254.1	88.312	77	4.33e-18	93.5
1:129086076-129086176	FD598813.1	88.312	77	4.33e-18	93.5
1:129086076-129086176	EB423212.1	91.176	68	4.33e-18	93.5
1:129086076-129086176	EW573990.2	88.312	77	4.33e-18	93.5
1:129086076-129086176	EW612820.2	88.312	77	4.33e-18	93.5
1:129086076-129086176	EW657432.2	88.312	77	4.33e-18	93.5
1:129086076-129086176	EW571618.2	88.312	77	4.33e-18	93.5
1:129086076-129086176	EW394263.2	88.312	77	4.33e-18	93.5
1:129086076-129086176	EW487057.2	91.176	68	4.33e-18	93.5
1:129086076-129086176	EW392992.2	88.312	77	4.33e-18	93.5
1:129086076-129086176	CO937827.1	88.312	77	4.33e-18	93.5
1:129086076-129086176	EW337029.2	88.312	77	4.33e-18	93.5
1:129086076-129086176	EW317587.2	88.312	77	4.33e-18	93.5
1:129086076-129086176	EW144912.2	88.312	77	4.33e-18	93.5
1:129086076-129086176	EW189904.2	88.312	77	4.33e-18	93.5
1:129086076-129086176	EW182831.2	88.312	77	4.33e-18	93.5
1:129086076-129086176	EW060651.2	90.278	72	4.33e-18	93.5
1:129086076-129086176	EW035515.2	88.312	77	4.33e-18	93.5
1:129086076-129086176	EW036150.2	88.312	77	4.33e-18	93.5
1:129086076-129086176	EW069463.2	88.312	77	4.33e-18	93.5
1:129086076-129086176	EW036437.2	88.312	77	4.33e-18	93.5
1:129086076-129086176	EV936028.2	88.312	77	4.33e-18	93.5
1:129086076-129086176	EV874106.2	88.312	77	4.33e-18	93.5
1:129086076-129086176	EV885194.2	88.312	77	4.33e-18	93.5
1:129086076-129086176	EV871327.2	88.312	77	4.33e-18	93.5
1:129086076-129086176	EV872758.2	88.312	77	4.33e-18	93.5
1:129086076-129086176	EV928965.2	88.312	77	4.33e-18	93.5
1:129086076-129086176	CN032390.1	91.176	68	4.33e-18	93.5
1:129086076-129086176	CN164857.1	92.308	65	4.33e-18	93.5
1:129086076-129086176	DN120509.1	88.312	77	4.33e-18	93.5
1:129086076-129086176	CB475077.1	88.312	77	4.33e-18	93.5
1:129086076-129086176	BF708613.1	91.176	68	4.33e-18	93.5
1:129086076-129086176	FS697881.1	91.045	67	1.56e-17	91.6
1:129086076-129086176	FS704397.1	91.045	67	1.56e-17	91.6
1:129086076-129086176	FS686348.1	91.045	67	1.56e-17	91.6
1:129086076-129086176	FS711395.1	91.045	67	1.56e-17	91.6
1:129086076-129086176	DB813130.1	91.045	67	1.56e-17	91.6
1:129086076-129086176	DB782103.1	88.158	76	1.56e-17	91.6
1:129086076-129086176	EV932917.2	88.312	77	1.56e-17	91.6
1:129086076-129086176	AJ666907.1	87.179	78	5.6e-17	89.8
1:129086076-129086176	FS659042.1	90.909	66	5.6e-17	89.8
1:129086076-129086176	FS672000.1	87.179	78	5.6e-17	89.8
1:129086076-129086176	FS702554.1	87.179	78	5.6e-17	89.8
1:129086076-129086176	FS669084.1	87.179	78	5.6e-17	89.8
1:129086076-129086176	DB802135.1	87.179	78	5.6e-17	89.8
1:129086076-129086176	DB805918.1	88	75	5.6e-17	89.8
1:129086076-129086176	DB785979.1	87.179	78	5.6e-17	89.8
1:129086076-129086176	DB791685.1	88	75	5.6e-17	89.8
1:129086076-129086176	DB815412.1	87.179	78	5.6e-17	89.8
1:129086076-129086176	DB802997.1	87.179	78	5.6e-17	89.8
1:129086076-129086176	DB789278.1	88	75	5.6e-17	89.8
1:129086076-129086176	BP440958.1	87.179	78	5.6e-17	89.8
1:129086076-129086176	BW982548.1	87.179	78	5.6e-17	89.8
1:129086076-129086176	BP154408.1	87.179	78	5.6e-17	89.8
1:129086076-129086176	FD599764.1	88	75	5.6e-17	89.8
1:129086076-129086176	EX655985.1	87.179	78	5.6e-17	89.8
1:129086076-129086176	DY417493.1	87.179	78	5.6e-17	89.8
1:129086076-129086176	CX063806.1	87.342	79	5.6e-17	89.8
1:129086076-129086176	CV873696.1	87.179	78	5.6e-17	89.8
1:129086076-129086176	EW651254.2	87.179	78	5.6e-17	89.8
1:129086076-129086176	EW475816.2	87.179	78	5.6e-17	89.8
1:129086076-129086176	CO987160.1	87.179	78	5.6e-17	89.8
1:129086076-129086176	EW345147.2	87.179	78	5.6e-17	89.8
1:129086076-129086176	EW169440.2	88	75	5.6e-17	89.8
1:141625916-141626016	EV933644.2	99	100	3.23e-44	180
1:141625916-141626016	HX237008.1	100	28	7.35e-06	52.8
1:158326559-158326659	AJ939260.1	100	100	6.95e-46	185
1:158326559-158326659	AJ939173.1	100	100	6.95e-46	185
1:182349424-182349524	AJ655883.1	84.694	98	3.35e-19	97.1
1:182349424-182349524	BP440688.1	84.783	92	1.56e-17	91.6
1:182349424-182349524	BP440541.1	84.783	92	1.56e-17	91.6
1:182349424-182349524	EW233370.2	87.179	78	5.6e-17	89.8
1:182349424-182349524	CO991385.1	82.353	102	2.01e-16	87.9
1:182349424-182349524	EW182488.2	82.178	101	7.25e-16	86.1
1:182349424-182349524	AJ660928.1	82.474	97	2.61e-15	84.2
1:182349424-182349524	EW040580.2	87.671	73	2.61e-15	84.2
1:182349424-182349524	DN124967.1	81.188	101	3.37e-14	80.5
1:182349424-182349524	DN122426.1	81.633	98	3.37e-14	80.5
1:182349424-182349524	DN122082.1	81.188	101	3.37e-14	80.5
1:182349424-182349524	DV897514.1	86.301	73	1.21e-13	78.7
1:182349424-182349524	BF188999.1	81.443	97	1.21e-13	78.7
1:182349424-182349524	DB810595.1	82.759	87	4.36e-13	76.8
1:182349424-182349524	FS650467.1	81.053	95	1.57e-12	75
1:182349424-182349524	CJ039558.1	85.915	71	1.57e-12	75
1:182349424-182349524	CO951205.1	80.851	94	5.64e-12	73.1
1:182349424-182349524	BW984928.1	82.5	80	2.03e-11	71.3
1:182349424-182349524	DB819247.1	85.938	64	7.3e-11	69.4
1:182349424-182349524	BP159531.1	85.938	64	7.3e-11	69.4
1:182349424-182349524	HX237345.1	84.848	66	2.62e-10	67.6
1:182349424-182349524	DB810952.1	78.218	101	3.4e-09	63.9
1:182349424-182349524	BP455775.1	80.723	83	3.4e-09	63.9
1:182349424-182349524	JZ567749.1	91.489	47	3.4e-09	63.9
1:182349424-182349524	BF709206.1	97.297	37	1.22e-08	62.1
1:182349424-182349524	AJ961100.1	87.037	54	4.39e-08	60.2
1:182349424-182349524	AJ958044.1	94.872	39	4.39e-08	60.2
1:182349424-182349524	AJ957242.1	94.872	39	4.39e-08	60.2
1:182349424-182349524	FS675199.1	78.022	91	1.58e-07	58.4
1:182349424-182349524	BP436209.1	94.737	38	1.58e-07	58.4
1:182349424-182349524	EW456316.2	78.161	87	5.68e-07	56.5
1:182349424-182349524	BI404412.1	100	28	7.35e-06	52.8
1:182597900-182598000	AJ947441.1	86.765	68	4.36e-13	76.8
1:182597900-182598000	AJ947251.1	86.765	68	4.36e-13	76.8
1:182597900-182598000	FS673652.1	84.932	73	1.57e-12	75
1:182597900-182598000	DB819768.1	86.765	68	1.57e-12	75
1:182597900-182598000	BW970722.1	85.135	74	1.57e-12	75
1:182597900-182598000	BP173549.1	85.075	67	2.62e-10	67.6
1:182597900-182598000	EW381729.2	84.615	65	9.44e-10	65.8
1:182597900-182598000	CN163731.1	84.286	70	9.44e-10	65.8
1:182597900-182598000	EW037935.2	83.582	67	3.4e-09	63.9
1:182597900-182598000	CB479266.1	91.304	46	3.4e-09	63.9
1:182597900-182598000	FS654213.1	82.857	70	1.22e-08	62.1
1:182597900-182598000	EV961037.2	83.607	61	1.58e-07	58.4
1:182597900-182598000	EV961777.2	83.607	61	1.58e-07	58.4
1:182597900-182598000	EV969908.2	87.5	48	5.68e-07	56.5
1:182597900-182598000	BP170767.1	96.774	31	7.35e-06	52.8
1:182597900-182598000	DY413132.1	91.892	37	7.35e-06	52.8
1:186398098-186398198	EW108211.2	87.64	89	7.2e-21	102
1:186398098-186398198	AJ961784.1	82	100	2.61e-15	84.2
1:186398098-186398198	AJ961309.1	81	100	1.21e-13	78.7
1:186398098-186398198	EW227612.2	87.5	56	9.44e-10	65.8
1:186398098-186398198	DB815382.1	85.246	61	1.22e-08	62.1
1:186458670-186458770	CX063264.1	93	100	3.28e-34	147
1:186458670-186458770	CX063097.1	93	100	3.28e-34	147
1:186458670-186458770	EW591406.2	93	100	3.28e-34	147
1:186458670-186458770	EW575203.2	93	100	3.28e-34	147
1:186458670-186458770	EW388534.2	93	100	3.28e-34	147
1:186458670-186458770	EW475833.2	93	100	3.28e-34	147
1:186458670-186458770	EW393910.2	93	100	3.28e-34	147
1:186458670-186458770	EW426450.2	93	100	3.28e-34	147
1:186458670-186458770	EW345227.2	93	100	3.28e-34	147
1:186458670-186458770	EW280960.2	93	100	3.28e-34	147
1:186458670-186458770	EV892115.2	93	100	3.28e-34	147
1:186458670-186458770	FS701232.1	93.684	95	4.24e-33	143
1:186458670-186458770	CV871397.1	93.684	95	4.24e-33	143
1:186458670-186458770	CF364018.1	93.684	95	4.24e-33	143
1:186458670-186458770	FS652817.1	95.455	88	1.52e-32	141
1:186458670-186458770	FS649052.1	95.455	88	1.52e-32	141
1:186458670-186458770	EW550186.2	92	100	1.52e-32	141
1:186458670-186458770	CO938707.1	92	100	1.52e-32	141
1:186458670-186458770	EW337372.2	96.471	85	1.52e-32	141
1:186458670-186458770	BP145996.1	95.402	87	5.48e-32	139
1:186458670-186458770	AJ944564.1	92.632	95	1.97e-31	137
1:186458670-186458770	FS707868.1	96.386	83	1.97e-31	137
1:186458670-186458770	DB819995.1	92.632	95	1.97e-31	137
1:186458670-186458770	DB810255.1	92.632	95	1.97e-31	137
1:186458670-186458770	CJ006944.1	93.478	92	1.97e-31	137
1:186458670-186458770	CJ000020.1	92.632	95	1.97e-31	137
1:186458670-186458770	BP172527.1	96.386	83	1.97e-31	137
1:186458670-186458770	BP170335.1	92.632	95	1.97e-31	137
1:186458670-186458770	BP153548.1	92.632	95	1.97e-31	137
1:186458670-186458770	FD597138.1	91.919	99	1.97e-31	137
1:186458670-186458770	CV101869.1	92.632	95	1.97e-31	137
1:186458670-186458770	AJ942580.1	95.294	85	7.09e-31	135
1:186458670-186458770	FS650122.1	91	100	7.09e-31	135
1:186458670-186458770	FS655162.1	94.318	88	7.09e-31	135
1:186458670-186458770	DB812763.1	91.753	97	7.09e-31	135
1:186458670-186458770	DB811836.1	93.407	91	7.09e-31	135
1:186458670-186458770	CJ025681.1	92.553	94	7.09e-31	135
1:186458670-186458770	BP451157.1	91	100	7.09e-31	135
1:186458670-186458770	EB424149.1	93.478	92	7.09e-31	135
1:186458670-186458770	EB424148.1	92.632	95	7.09e-31	135
1:186458670-186458770	EB414642.1	92.553	94	7.09e-31	135
1:186458670-186458770	CO993828.1	91.753	97	7.09e-31	135
1:186458670-186458770	CO947257.1	91.753	97	7.09e-31	135
1:186458670-186458770	EW008408.2	93.407	91	7.09e-31	135
1:186458670-186458770	CN156588.1	91	100	7.09e-31	135
1:186458670-186458770	CN154482.1	91.753	97	7.09e-31	135
1:186458670-186458770	DB815404.1	90.909	99	2.55e-30	134
1:186458670-186458770	BW958032.1	90.909	99	2.55e-30	134
1:186458670-186458770	EW181580.2	94.253	87	2.55e-30	134
1:186458670-186458770	AJ661946.1	91.579	95	9.18e-30	132
1:186458670-186458770	HX235898.1	92.391	92	9.18e-30	132
1:186458670-186458770	FS708824.1	92.391	92	9.18e-30	132
1:186458670-186458770	FS664405.1	92.391	92	9.18e-30	132
1:186458670-186458770	FS656802.1	92.391	92	9.18e-30	132
1:186458670-186458770	FS705356.1	92.391	92	9.18e-30	132
1:186458670-186458770	FS673810.1	95.181	83	9.18e-30	132
1:186458670-186458770	FS647610.1	92.391	92	9.18e-30	132
1:186458670-186458770	FS647482.1	91.579	95	9.18e-30	132
1:186458670-186458770	DB819808.1	91.579	95	9.18e-30	132
1:186458670-186458770	DB818835.1	91.579	95	9.18e-30	132
1:186458670-186458770	DB789662.1	92.391	92	9.18e-30	132
1:186458670-186458770	DB820918.1	91.579	95	9.18e-30	132
1:186458670-186458770	CJ034144.1	91.579	95	9.18e-30	132
1:186458670-186458770	CJ023071.1	96.25	80	9.18e-30	132
1:186458670-186458770	CJ018698.1	95.181	83	9.18e-30	132
1:186458670-186458770	CJ012767.1	92.391	92	9.18e-30	132
1:186458670-186458770	CJ011279.1	92.391	92	9.18e-30	132
1:186458670-186458770	BP464057.1	94.186	86	9.18e-30	132
1:186458670-186458770	BP463754.1	92.391	92	9.18e-30	132
1:186458670-186458770	BP460359.1	92.391	92	9.18e-30	132
1:186458670-186458770	BP438381.1	91.579	95	9.18e-30	132
1:186458670-186458770	BP433390.1	91.579	95	9.18e-30	132
1:186458670-186458770	BP172016.1	92.391	92	9.18e-30	132
1:186458670-186458770	BP171564.1	91.579	95	9.18e-30	132
1:186458670-186458770	BP138195.1	91.579	95	9.18e-30	132
1:186458670-186458770	ES446484.1	92.391	92	9.18e-30	132
1:186458670-186458770	EW612459.2	95.181	83	9.18e-30	132
1:186458670-186458770	EW636281.2	92.473	93	9.18e-30	132
1:186458670-186458770	EW523751.2	91.579	95	9.18e-30	132
1:186458670-186458770	EW515537.2	92.391	92	9.18e-30	132
1:186458670-186458770	EW498516.2	91.579	95	9.18e-30	132
1:186458670-186458770	EW424432.2	92.391	92	9.18e-30	132
1:186458670-186458770	EW447606.2	91.579	95	9.18e-30	132
1:186458670-186458770	EW420205.2	91.579	95	9.18e-30	132
1:186458670-186458770	EW378193.2	91.579	95	9.18e-30	132
1:186458670-186458770	CV101560.1	91.579	95	9.18e-30	132
1:186458670-186458770	CO994104.1	91.579	95	9.18e-30	132
1:186458670-186458770	CO993962.1	91.579	95	9.18e-30	132
1:186458670-186458770	CO986874.1	91.579	95	9.18e-30	132
1:186458670-186458770	CO954842.1	91.579	95	9.18e-30	132
1:186458670-186458770	CO942363.1	91.579	95	9.18e-30	132
1:186458670-186458770	EW185488.2	91.579	95	9.18e-30	132
1:186458670-186458770	EW168961.2	95.181	83	9.18e-30	132
1:186458670-186458770	EW175455.2	95.181	83	9.18e-30	132
1:186458670-186458770	EW043959.2	95.181	83	9.18e-30	132
1:186458670-186458770	EW041783.2	95.181	83	9.18e-30	132
1:186458670-186458770	EW005943.2	93.258	89	9.18e-30	132
1:186458670-186458770	EW043363.2	95.181	83	9.18e-30	132
1:186458670-186458770	EW042045.2	95.181	83	9.18e-30	132
1:186458670-186458770	EV960653.2	91.579	95	9.18e-30	132
1:189151970-189152070	BI339382.1	100	74	1.97e-31	137
1:189151970-189152070	CJ010780.1	88.119	101	9.24e-25	115
1:189151970-189152070	FS679966.1	86	100	2e-21	104
1:189151970-189152070	DB820269.1	86	100	2e-21	104
1:189151970-189152070	CO948225.1	86	100	2e-21	104
1:189151970-189152070	EW606636.2	87.234	94	7.2e-21	102
1:189151970-189152070	DB813817.1	85	100	9.31e-20	99
1:189151970-189152070	DB809726.1	85	100	9.31e-20	99
1:189151970-189152070	BP156113.1	89.873	79	9.31e-20	99
1:189151970-189152070	BI326974.1	85.437	103	9.31e-20	99
1:189151970-189152070	BF711392.1	84.848	99	9.31e-20	99
1:189151970-189152070	BP460217.1	84.848	99	3.35e-19	97.1
1:189151970-189152070	DB808215.1	84	100	4.33e-18	93.5
1:189151970-189152070	DB820047.1	84.158	101	4.33e-18	93.5
1:189151970-189152070	DB807788.1	84	100	4.33e-18	93.5
1:189151970-189152070	CJ025537.1	84.158	101	4.33e-18	93.5
1:189151970-189152070	BP457398.1	84.314	102	4.33e-18	93.5
1:189151970-189152070	BP439292.1	84	100	4.33e-18	93.5
1:189151970-189152070	FS707800.1	84.375	96	1.56e-17	91.6
1:189151970-189152070	BP150146.1	83.838	99	1.56e-17	91.6
1:189151970-189152070	FS651055.1	96.226	53	2.01e-16	87.9
1:189151970-189152070	DB812062.1	83.168	101	2.01e-16	87.9
1:189151970-189152070	GT641413.1	83	100	2.01e-16	87.9
1:189151970-189152070	CO955039.1	93.333	60	2.01e-16	87.9
1:189151970-189152070	EV928805.2	83	100	2.01e-16	87.9
1:189151970-189152070	BP158978.1	82.653	98	7.25e-16	86.1
1:189151970-189152070	DB809995.1	92.857	56	9.37e-15	82.4
1:189151970-189152070	EW258730.2	92.857	56	9.37e-15	82.4
1:189151970-189152070	BP165572.1	97.826	46	3.37e-14	80.5
1:189151970-189152070	EV970311.2	82.609	92	1.21e-13	78.7
1:189151970-189152070	EV964037.2	82.609	92	1.21e-13	78.7
1:189151970-189152070	EV970265.2	82.609	92	1.21e-13	78.7
1:189151970-189152070	EV970258.2	82.609	92	1.21e-13	78.7
1:189151970-189152070	EV964006.2	82.609	92	1.21e-13	78.7
1:189151970-189152070	EV962351.2	82.609	92	1.21e-13	78.7
1:189151970-189152070	EV968992.2	82.609	92	1.21e-13	78.7
1:189151970-189152070	EV968660.2	82.609	92	1.21e-13	78.7
1:189151970-189152070	EV968588.2	82.609	92	1.21e-13	78.7
1:189151970-189152070	EV960702.2	82.609	92	1.21e-13	78.7
1:189151970-189152070	EV967740.2	82.609	92	1.21e-13	78.7
1:189151970-189152070	EV965251.2	82.609	92	1.21e-13	78.7
1:189151970-189152070	EV963203.2	82.609	92	1.21e-13	78.7
1:189151970-189152070	EV961929.2	82.609	92	1.21e-13	78.7
1:189151970-189152070	EV962313.2	82.609	92	1.21e-13	78.7
1:189151970-189152070	EV962741.2	82.609	92	1.21e-13	78.7
1:189151970-189152070	EV968139.2	82.609	92	1.21e-13	78.7
1:189151970-189152070	EV968117.2	82.609	92	1.21e-13	78.7
1:189151970-189152070	EV963549.2	82.609	92	1.21e-13	78.7
1:189151970-189152070	EV963949.2	82.609	92	1.21e-13	78.7
1:189151970-189152070	EV962713.2	82.609	92	1.21e-13	78.7
1:189151970-189152070	EV968509.2	82.609	92	1.21e-13	78.7
1:189151970-189152070	EV960619.2	82.609	92	1.21e-13	78.7
1:189151970-189152070	EV966889.2	82.609	92	1.21e-13	78.7
1:189151970-189152070	EV965212.2	82.609	92	1.21e-13	78.7
1:189151970-189152070	EV964816.2	82.609	92	1.21e-13	78.7
1:189151970-189152070	EV961909.2	82.609	92	1.21e-13	78.7
1:189151970-189152070	EV960613.2	82.609	92	1.21e-13	78.7
1:189151970-189152070	EV970130.2	82.609	92	1.21e-13	78.7
1:189151970-189152070	EV961402.2	82.609	92	1.21e-13	78.7
1:189151970-189152070	EV965181.2	82.609	92	1.21e-13	78.7
1:189151970-189152070	EV960586.2	82.609	92	1.21e-13	78.7
1:189151970-189152070	EV966843.2	82.609	92	1.21e-13	78.7
1:189151970-189152070	EV962273.2	82.609	92	1.21e-13	78.7
1:189151970-189152070	EV961022.2	82.609	92	1.21e-13	78.7
1:189151970-189152070	EV966835.2	82.609	92	1.21e-13	78.7
1:189151970-189152070	EV967232.2	82.609	92	1.21e-13	78.7
1:189151970-189152070	EV959798.2	82.609	92	1.21e-13	78.7
1:189151970-189152070	EV968491.2	82.609	92	1.21e-13	78.7
1:189151970-189152070	EV964747.2	82.609	92	1.21e-13	78.7
1:189151970-189152070	EV967585.2	82.609	92	1.21e-13	78.7
1:189151970-189152070	EV961360.2	82.609	92	1.21e-13	78.7
1:189151970-189152070	EV968846.2	82.609	92	1.21e-13	78.7
1:189151970-189152070	EV965525.2	82.609	92	1.21e-13	78.7
1:189151970-189152070	EV960939.2	82.609	92	1.21e-13	78.7
1:189151970-189152070	EV969275.2	82.609	92	1.21e-13	78.7
1:189151970-189152070	EV965119.2	82.609	92	1.21e-13	78.7
1:189151970-189152070	EV963821.2	82.609	92	1.21e-13	78.7
1:189151970-189152070	EV960908.2	82.609	92	1.21e-13	78.7
1:189151970-189152070	EV966767.2	82.609	92	1.21e-13	78.7
1:189151970-189152070	EV960550.2	82.609	92	1.21e-13	78.7
1:189151970-189152070	EV966312.2	82.609	92	1.21e-13	78.7
1:189151970-189152070	EV964662.2	82.609	92	1.21e-13	78.7
1:189151970-189152070	EV967137.2	82.609	92	1.21e-13	78.7
1:189151970-189152070	EV968386.2	82.609	92	1.21e-13	78.7
1:189151970-189152070	EV964206.2	82.609	92	1.21e-13	78.7
1:189151970-189152070	EV967929.2	82.609	92	1.21e-13	78.7
1:189151970-189152070	EV963806.2	82.609	92	1.21e-13	78.7
1:189151970-189152070	EV965406.2	82.609	92	1.21e-13	78.7
1:189151970-189152070	EV965060.2	82.609	92	1.21e-13	78.7
1:189151970-189152070	EV963785.2	82.609	92	1.21e-13	78.7
1:189151970-189152070	EV969190.2	82.609	92	1.21e-13	78.7
1:189151970-189152070	EV965403.2	82.609	92	1.21e-13	78.7
1:189151970-189152070	EV969987.2	82.609	92	1.21e-13	78.7
1:189151970-189152070	EV969974.2	82.609	92	1.21e-13	78.7
1:189151970-189152070	EV969597.2	82.609	92	1.21e-13	78.7
1:189151970-189152070	EV970402.2	82.609	92	1.21e-13	78.7
1:189151970-189152070	EV962078.2	82.609	92	1.21e-13	78.7
1:189151970-189152070	EV967059.2	82.609	92	1.21e-13	78.7
1:189151970-189152070	EV965036.2	82.609	92	1.21e-13	78.7
1:189151970-189152070	EV962935.2	82.609	92	1.21e-13	78.7
1:189151980-189152080	BP441356.1	89.423	104	4.27e-28	126
1:189151980-189152080	EW606636.2	88.462	104	1.99e-26	121
1:189151980-189152080	BI339382.1	100	64	7.14e-26	119
1:189151980-189152080	CJ010780.1	87.5	104	9.24e-25	115
1:189151980-189152080	FS698265.1	86.408	103	4.3e-23	110
1:189151980-189152080	DB809726.1	86.408	103	4.3e-23	110
1:189151980-189152080	BF711392.1	86.139	101	1.55e-22	108
1:189151980-189152080	BP464267.1	86.139	101	5.56e-22	106
1:189151980-189152080	DB808215.1	85.437	103	2e-21	104
1:189151980-189152080	DB807788.1	85.437	103	2e-21	104
1:189151980-189152080	DB800627.1	85.437	103	2e-21	104
1:189151980-189152080	CJ031754.1	85.577	104	2e-21	104
1:189151980-189152080	CJ025537.1	85.577	104	2e-21	104
1:189151980-189152080	CJ004431.1	85.437	103	2e-21	104
1:189151980-189152080	BP460217.1	85.437	103	2e-21	104
1:189151980-189152080	BP457398.1	85.714	105	2e-21	104
1:189151980-189152080	GT641067.1	85.577	104	2e-21	104
1:189151980-189152080	CO937231.1	85.437	103	2e-21	104
1:189151980-189152080	EW279844.2	85.437	103	2e-21	104
1:189151980-189152080	CK450644.1	85.437	103	2e-21	104
1:189151980-189152080	DN119287.1	85.437	103	2e-21	104
1:189151980-189152080	CJ011538.1	85.859	99	7.2e-21	102
1:189151980-189152080	AJ951346.1	85	100	2.59e-20	100
1:189151980-189152080	AJ949659.1	85.149	101	2.59e-20	100
1:189151980-189152080	DB818852.1	85.294	102	2.59e-20	100
1:189151980-189152080	BP439292.1	85.149	101	2.59e-20	100
1:189151980-189152080	EV856872.2	85.149	101	2.59e-20	100
1:189151980-189152080	DN134144.1	85.294	102	2.59e-20	100
1:189151980-189152080	AJ944374.1	84.762	105	9.31e-20	99
1:189151980-189152080	HX204531.1	84.615	104	9.31e-20	99
1:189151980-189152080	DB820047.1	84.615	104	9.31e-20	99
1:189151980-189152080	DB784709.1	84.615	104	9.31e-20	99
1:189151980-189152080	EW533387.2	84.466	103	9.31e-20	99
1:189151980-189152080	EW289106.2	84.466	103	9.31e-20	99
1:189151980-189152080	CN027431.1	84.466	103	9.31e-20	99
1:189151980-189152080	BI326974.1	84.906	106	9.31e-20	99
1:189151980-189152080	CJ021395.1	84.848	99	1.2e-18	95.3
1:189151980-189152080	EW386245.2	84.848	99	1.2e-18	95.3
1:189151980-189152080	EW005672.2	84.158	101	1.2e-18	95.3
1:189151980-189152080	EV928805.2	84.158	101	1.2e-18	95.3
1:189151980-189152080	CK458772.1	84.848	99	1.2e-18	95.3
1:189151980-189152080	BI344398.1	83.81	105	1.2e-18	95.3
1:189151980-189152080	HX241103.1	83.654	104	4.33e-18	93.5
1:189151980-189152080	FS655593.1	83.495	103	4.33e-18	93.5
1:189151980-189152080	FS680287.1	83.654	104	4.33e-18	93.5
1:189151980-189152080	DB806719.1	83.654	104	4.33e-18	93.5
1:189151980-189152080	BW969254.1	83.654	104	4.33e-18	93.5
1:189151980-189152080	BP158978.1	83.333	102	4.33e-18	93.5
1:189151980-189152080	FD598813.1	83.654	104	4.33e-18	93.5
1:189151980-189152080	EB418314.1	83.654	104	4.33e-18	93.5
1:189151980-189152080	EW573990.2	83.654	104	4.33e-18	93.5
1:189151980-189152080	EW612820.2	83.654	104	4.33e-18	93.5
1:189151980-189152080	EW657432.2	83.654	104	4.33e-18	93.5
1:189151980-189152080	EW571618.2	83.654	104	4.33e-18	93.5
1:189151980-189152080	EW394263.2	83.654	104	4.33e-18	93.5
1:189151980-189152080	EW392992.2	83.654	104	4.33e-18	93.5
1:189151980-189152080	CO937827.1	83.654	104	4.33e-18	93.5
1:189151980-189152080	EW337029.2	83.654	104	4.33e-18	93.5
1:189151980-189152080	EW189904.2	83.654	104	4.33e-18	93.5
1:189151980-189152080	EW182831.2	83.654	104	4.33e-18	93.5
1:189151980-189152080	EW035515.2	83.654	104	4.33e-18	93.5
1:189151980-189152080	EW036150.2	83.654	104	4.33e-18	93.5
1:189151980-189152080	EW081266.2	83.654	104	4.33e-18	93.5
1:189151980-189152080	EW069463.2	83.654	104	4.33e-18	93.5
1:189151980-189152080	EV874106.2	83.654	104	4.33e-18	93.5
1:189151980-189152080	EV871327.2	83.654	104	4.33e-18	93.5
1:189151980-189152080	EV872758.2	83.654	104	4.33e-18	93.5
1:189151980-189152080	EV928965.2	83.654	104	4.33e-18	93.5
1:189151980-189152080	DN120509.1	83.654	104	4.33e-18	93.5
1:189151980-189152080	CB475077.1	83.654	104	4.33e-18	93.5
1:189151980-189152080	AJ680353.1	83.178	107	1.56e-17	91.6
1:189151980-189152080	DB814567.1	84	100	1.56e-17	91.6
1:189151980-189152080	FS707800.1	83.168	101	5.6e-17	89.8
1:189151980-189152080	FS719945.1	83.333	102	5.6e-17	89.8
1:189151980-189152080	FS700458.1	83.168	101	5.6e-17	89.8
1:189151980-189152080	DB814125.1	82.857	105	5.6e-17	89.8
1:189151980-189152080	DB812062.1	83.333	102	5.6e-17	89.8
1:189151980-189152080	JZ569375.1	83.333	102	5.6e-17	89.8
1:189151980-189152080	CF361577.1	83.838	99	5.6e-17	89.8
1:189151980-189152080	BI404193.1	83.168	101	5.6e-17	89.8
1:189151980-189152080	FS654543.1	82.692	104	2.01e-16	87.9
1:189151980-189152080	DB812217.1	82.524	103	2.01e-16	87.9
1:189151980-189152080	BP455211.1	82.857	105	2.01e-16	87.9
1:189151980-189152080	BW973447.1	82.692	104	2.01e-16	87.9
1:189151980-189152080	AU296662.1	83.673	98	2.01e-16	87.9
1:189151980-189152080	CV864193.1	82.692	104	2.01e-16	87.9
1:189151980-189152080	EW010321.2	82.692	104	2.01e-16	87.9
1:189151980-189152080	CN029826.1	83.168	101	2.01e-16	87.9
1:189151980-189152080	DB814204.1	82.828	99	7.25e-16	86.1
1:189151980-189152080	CO955585.1	81.905	105	2.61e-15	84.2
1:189151980-189152080	BQ601888.1	87.838	74	2.61e-15	84.2
1:189151980-189152080	FS653654.1	81.731	104	9.37e-15	82.4
1:189151980-189152080	FS654486.1	81.373	102	9.37e-15	82.4
1:189151980-189152080	DB808018.1	81.731	104	9.37e-15	82.4
1:189151980-189152080	BP161828.1	81.553	103	9.37e-15	82.4
1:189151980-189152080	CV101705.1	81.731	104	9.37e-15	82.4
1:189151980-189152080	CV100888.1	81.731	104	9.37e-15	82.4
1:189151980-189152080	FS671866.1	82.178	101	3.37e-14	80.5
1:189151980-189152080	FS704798.1	81.553	103	3.37e-14	80.5
1:189151980-189152080	FS647768.1	81.818	99	3.37e-14	80.5
1:190659672-190659772	BI182409.1	89.796	98	4.27e-28	126
1:190659672-190659772	FS695252.1	92.857	84	5.52e-27	122
1:190659672-190659772	EW026066.2	94.872	78	5.52e-27	122
1:190659672-190659772	FS650672.1	91.667	84	2.57e-25	117
1:190659672-190659772	FS656906.1	90.805	87	2.57e-25	117
1:190659672-190659772	FS656888.1	90.805	87	2.57e-25	117
1:190659672-190659772	EW247114.2	91.566	83	9.24e-25	115
1:190659672-190659772	EW600278.2	91.566	83	3.32e-24	113
1:190659672-190659772	DB818481.1	86.735	98	4.3e-23	110
1:190659672-190659772	DB805918.1	91.25	80	4.3e-23	110
1:190659672-190659772	DB797652.1	90.476	84	4.3e-23	110
1:190659672-190659772	CN027265.1	90.361	83	4.3e-23	110
1:190659672-190659772	FS652774.1	87.234	94	1.55e-22	108
1:190659672-190659772	FS655082.1	87.234	94	1.55e-22	108
1:190659672-190659772	EH007205.1	87.234	94	1.55e-22	108
1:190659672-190659772	FD638837.1	87.234	94	1.55e-22	108
1:190659672-190659772	FD624884.1	87.234	94	1.55e-22	108
1:190659672-190659772	EB422632.1	87.234	94	1.55e-22	108
1:190659672-190659772	EB422600.1	87.234	94	1.55e-22	108
1:190659672-190659772	EB412588.1	87.234	94	1.55e-22	108
1:190659672-190659772	EW627297.2	87.234	94	1.55e-22	108
1:190659672-190659772	EW595765.2	87.234	94	1.55e-22	108
1:190659672-190659772	EW625155.2	87.234	94	1.55e-22	108
1:190659672-190659772	EW534199.2	87.234	94	1.55e-22	108
1:190659672-190659772	EW627074.2	87.234	94	1.55e-22	108
1:190659672-190659772	EW588169.2	87.234	94	1.55e-22	108
1:190659672-190659772	EW664951.2	87.234	94	1.55e-22	108
1:190659672-190659772	EW599278.2	87.234	94	1.55e-22	108
1:190659672-190659772	EW629095.2	87.234	94	1.55e-22	108
1:190659672-190659772	EW395681.2	87.234	94	1.55e-22	108
1:190659672-190659772	EW365848.2	87.234	94	1.55e-22	108
1:190659672-190659772	EW385132.2	87.234	94	1.55e-22	108
1:190659672-190659772	EW439883.2	87.234	94	1.55e-22	108
1:190659672-190659772	CO955735.1	86.598	97	1.55e-22	108
1:190659672-190659772	EW317115.2	87.234	94	1.55e-22	108
1:190659672-190659772	EW309043.2	87.234	94	1.55e-22	108
1:190659672-190659772	EW311300.2	87.234	94	1.55e-22	108
1:190659672-190659772	EW241943.2	87.234	94	1.55e-22	108
1:190659672-190659772	EW231424.2	87.234	94	1.55e-22	108
1:190659672-190659772	EW233493.2	87.234	94	1.55e-22	108
1:190659672-190659772	EW280728.2	87.234	94	1.55e-22	108
1:190659672-190659772	EW164276.2	87.234	94	1.55e-22	108
1:190659672-190659772	EW045191.2	89.412	85	1.55e-22	108
1:190659672-190659772	EW101539.2	86	100	1.55e-22	108
1:190659672-190659772	EV929426.2	87.234	94	1.55e-22	108
1:190659672-190659772	DT324522.1	87.234	94	1.55e-22	108
1:190659672-190659772	DT322838.1	87.234	94	1.55e-22	108
1:190659672-190659772	HX224359.1	89.286	84	5.56e-22	106
1:190659672-190659772	FS698170.1	89.286	84	5.56e-22	106
1:190659672-190659772	FS665016.1	89.286	84	5.56e-22	106
1:190659672-190659772	EW197922.2	89.286	84	5.56e-22	106
1:190659672-190659772	EW198289.2	89.286	84	5.56e-22	106
1:190659672-190659772	EW183607.2	89.286	84	5.56e-22	106
1:190659672-190659772	AJ939875.1	89.157	83	2e-21	104
1:190659672-190659772	DB812694.1	89.157	83	2e-21	104
1:190659672-190659772	BP167868.1	89.157	83	2e-21	104
1:190659672-190659772	CX064620.1	89.157	83	2e-21	104
1:190659672-190659772	EW315696.2	87.64	89	2e-21	104
1:190659672-190659772	EW005663.2	90.909	77	2e-21	104
1:190659672-190659772	EW044828.2	89.024	82	7.2e-21	102
1:190659672-190659772	EW046363.2	89.024	82	7.2e-21	102
1:190659672-190659772	EW053727.2	86.17	94	7.2e-21	102
1:190659672-190659772	DB805125.1	92.754	69	2.59e-20	100
1:190659672-190659772	CJ020291.1	86.667	90	2.59e-20	100
1:190659672-190659772	EB413184.1	95.238	63	2.59e-20	100
1:190659672-190659772	EB412587.1	86.17	94	2.59e-20	100
1:190659672-190659772	EW560525.2	86.17	94	2.59e-20	100
1:190659672-190659772	CO941500.1	89.873	79	2.59e-20	100
1:190659672-190659772	EW166068.2	88.889	81	2.59e-20	100
1:190659672-190659772	DN129845.1	92.754	69	2.59e-20	100
1:190659672-190659772	BX667696.2	87.952	83	9.31e-20	99
1:190659672-190659772	FS679848.1	92.647	68	9.31e-20	99
1:190659672-190659772	BW962404.1	84.694	98	9.31e-20	99
1:190659672-190659772	EW228995.2	91.549	71	9.31e-20	99
1:190659672-190659772	EW201616.2	92.647	68	9.31e-20	99
1:190659672-190659772	EW171197.2	87.952	83	9.31e-20	99
1:190659672-190659772	EW301327.2	87.952	83	9.31e-20	99
1:190659672-190659772	EW084358.2	87.952	83	9.31e-20	99
1:190659672-190659772	EW047543.2	95.082	61	3.35e-19	97.1
1:190659672-190659772	FS703888.1	91.304	69	1.2e-18	95.3
1:190659672-190659772	DB807480.1	91.304	69	1.2e-18	95.3
1:190659672-190659772	DB811910.1	85.556	90	1.2e-18	95.3
1:190659672-190659772	BP450188.1	85.556	90	1.2e-18	95.3
1:190659672-190659772	ES444718.1	86.905	84	1.2e-18	95.3
1:190659672-190659772	EW274931.2	88.462	78	1.2e-18	95.3
1:190659672-190659772	CN031896.1	83.838	99	1.2e-18	95.3
1:190659672-190659772	CN029113.1	89.333	75	1.2e-18	95.3
1:190659672-190659772	CV101324.1	89.189	74	4.33e-18	93.5
1:190659672-190659772	EW280740.2	87.5	80	4.33e-18	93.5
1:190659672-190659772	CN029770.1	89.189	74	4.33e-18	93.5
1:190659672-190659772	FS654490.1	88.158	76	1.56e-17	91.6
1:190659672-190659772	DB808776.1	91.045	67	1.56e-17	91.6
1:190659672-190659772	AU058909.1	85.882	85	1.56e-17	91.6
1:190659672-190659772	HX205466.1	92.063	63	5.6e-17	89.8
1:190659672-190659772	EB416441.1	88	75	5.6e-17	89.8
1:190659672-190659772	EW165718.2	88	75	5.6e-17	89.8
1:190659672-190659772	EV977638.2	92.063	63	5.6e-17	89.8
1:190659672-190659772	EV967158.2	82.828	99	5.6e-17	89.8
1:190659672-190659772	CJ033606.1	88.732	71	2.01e-16	87.9
1:190659672-190659772	X91321.1	85.366	82	7.25e-16	86.1
1:190671703-190671803	CJ030399.1	94.444	72	1.2e-23	111
1:190671703-190671803	EW036437.2	93.243	74	4.3e-23	110
1:190671703-190671803	BP439096.1	93.151	73	1.55e-22	108
1:190671703-190671803	BP157104.1	86.735	98	5.56e-22	106
1:190671703-190671803	EW595171.2	93.056	72	5.56e-22	106
1:190671703-190671803	EW236405.2	93.056	72	5.56e-22	106
1:190671703-190671803	DB789029.1	90	80	2e-21	104
1:190671703-190671803	EW089173.2	91.892	74	2e-21	104
1:190671703-190671803	FS656889.1	90.789	76	7.2e-21	102
1:190671703-190671803	CJ023576.1	89.024	82	7.2e-21	102
1:190671703-190671803	CN160655.1	90.789	76	7.2e-21	102
1:190671703-190671803	CN158737.1	90.789	76	7.2e-21	102
1:190671703-190671803	AJ939130.1	91.667	72	2.59e-20	100
1:190671703-190671803	DB811042.1	90.667	75	2.59e-20	100
1:190671703-190671803	DB803328.1	88.235	85	2.59e-20	100
1:190671703-190671803	BW981263.1	91.667	72	2.59e-20	100
1:190671703-190671803	BF189050.1	89.873	79	2.59e-20	100
1:190671703-190671803	AJ960605.1	91.549	71	9.31e-20	99
1:190671703-190671803	AJ959920.1	91.549	71	9.31e-20	99
1:190671703-190671803	BP166780.1	88.75	80	9.31e-20	99
1:190671703-190671803	FS653109.1	89.474	76	3.35e-19	97.1
1:190671703-190671803	FS654335.1	90.411	73	3.35e-19	97.1
1:190671703-190671803	FS653919.1	90.411	73	3.35e-19	97.1
1:190671703-190671803	DB812005.1	91.429	70	3.35e-19	97.1
1:190671703-190671803	DB805047.1	89.474	76	3.35e-19	97.1
1:190671703-190671803	DB804991.1	89.474	76	3.35e-19	97.1
1:190671703-190671803	DB810505.1	91.429	70	3.35e-19	97.1
1:190671703-190671803	DB802297.1	90.411	73	3.35e-19	97.1
1:190671703-190671803	CJ007921.1	89.474	76	3.35e-19	97.1
1:190671703-190671803	BW969454.1	89.474	76	3.35e-19	97.1
1:190671703-190671803	BW975503.1	90.411	73	3.35e-19	97.1
1:190671703-190671803	BW972858.1	87.059	85	3.35e-19	97.1
1:190671703-190671803	EB418471.1	90.411	73	3.35e-19	97.1
1:190671703-190671803	DY412127.1	95.082	61	3.35e-19	97.1
1:190671703-190671803	EW550186.2	89.474	76	3.35e-19	97.1
1:190671703-190671803	CO955283.1	89.474	76	3.35e-19	97.1
1:190671703-190671803	EW045775.2	90.411	73	3.35e-19	97.1
1:190671703-190671803	BF703982.1	91.429	70	3.35e-19	97.1
1:190671703-190671803	AJ942723.1	96.491	57	1.2e-18	95.3
1:190671703-190671803	FS652817.1	90.411	73	1.2e-18	95.3
1:190671703-190671803	FS683416.1	88.462	78	1.2e-18	95.3
1:190671703-190671803	FS677211.1	90.278	72	1.2e-18	95.3
1:190671703-190671803	FS655280.1	90.278	72	1.2e-18	95.3
1:190671703-190671803	FS649052.1	90.411	73	1.2e-18	95.3
1:190671703-190671803	DB800185.1	89.333	75	1.2e-18	95.3
1:190671703-190671803	DB810756.1	88.608	79	1.2e-18	95.3
1:190671703-190671803	BP173614.1	90.411	73	1.2e-18	95.3
1:190671703-190671803	BP152923.1	90.278	72	1.2e-18	95.3
1:190671703-190671803	BP148040.1	90.278	72	1.2e-18	95.3
1:190671703-190671803	DY430497.1	87.952	83	1.2e-18	95.3
1:190671703-190671803	DY427081.1	88.608	79	1.2e-18	95.3
1:190671703-190671803	DY423099.1	88.608	79	1.2e-18	95.3
1:190671703-190671803	EW610245.2	90.278	72	1.2e-18	95.3
1:190671703-190671803	EW062605.2	90.278	72	1.2e-18	95.3
1:190671703-190671803	EV933436.2	90.278	72	1.2e-18	95.3
1:190671703-190671803	DT331877.1	90.278	72	1.2e-18	95.3
1:190671703-190671803	DB819554.1	90.141	71	4.33e-18	93.5
1:190671703-190671803	EB414134.1	89.041	73	4.33e-18	93.5
1:190671703-190671803	DT329052.1	94.915	59	4.33e-18	93.5
1:190671703-190671803	BF711550.1	86.207	87	4.33e-18	93.5
1:190671703-190671803	FS646554.1	88.312	77	1.56e-17	91.6
1:190671703-190671803	DB817307.1	87.5	80	1.56e-17	91.6
1:190671703-190671803	CJ024305.1	86.047	86	1.56e-17	91.6
1:190671703-190671803	CJ022760.1	89.041	73	1.56e-17	91.6
1:190671703-190671803	CJ022560.1	86.047	86	1.56e-17	91.6
1:190671703-190671803	CJ021718.1	91.045	67	1.56e-17	91.6
1:190671703-190671803	FD605707.1	89.041	73	1.56e-17	91.6
1:190671703-190671803	EX655517.1	89.041	73	1.56e-17	91.6
1:190671703-190671803	CV871540.1	88.158	76	1.56e-17	91.6
1:190671703-190671803	EW375629.2	90	70	1.56e-17	91.6
1:190671703-190671803	EW189293.2	90	70	1.56e-17	91.6
1:190671703-190671803	EW247359.2	89.041	73	1.56e-17	91.6
1:190671703-190671803	EW275510.2	92.188	64	1.56e-17	91.6
1:190671703-190671803	EV932272.2	87.342	79	1.56e-17	91.6
1:190671703-190671803	CF365914.1	87.342	79	1.56e-17	91.6
1:190671703-190671803	CF364511.1	87.342	79	1.56e-17	91.6
1:190671703-190671803	AJ662394.1	93.333	60	5.6e-17	89.8
1:190671703-190671803	FS684187.1	89.855	69	5.6e-17	89.8
1:190671703-190671803	FS642890.1	93.443	61	5.6e-17	89.8
1:190671703-190671803	DB811643.1	88.889	72	5.6e-17	89.8
1:190671703-190671803	DB810745.1	88.889	72	5.6e-17	89.8
1:190671703-190671803	DB814574.1	88.889	72	5.6e-17	89.8
1:190671703-190671803	CJ028399.1	88.889	72	5.6e-17	89.8
1:190671703-190671803	EX656034.1	86.585	82	5.6e-17	89.8
1:190671703-190671803	CO992831.1	89.855	69	5.6e-17	89.8
1:190671703-190671803	CO949725.1	88.889	72	5.6e-17	89.8
1:190671703-190671803	CO949205.1	88.889	72	5.6e-17	89.8
1:190671703-190671803	CO945837.1	93.333	60	5.6e-17	89.8
1:190671703-190671803	CO938835.1	88.889	72	5.6e-17	89.8
1:190671703-190671803	EW108253.2	88.889	72	5.6e-17	89.8
1:190671703-190671803	DV227398.1	88	75	5.6e-17	89.8
1:190671703-190671803	DN126915.1	88.889	72	5.6e-17	89.8
1:190671703-190671803	CB468942.1	88	75	5.6e-17	89.8
1:190671703-190671803	AJ941530.1	88.732	71	2.01e-16	87.9
1:190671703-190671803	FS683071.1	88.889	72	2.01e-16	87.9
1:190671703-190671803	FS649865.1	86.25	80	2.01e-16	87.9
1:190671703-190671803	DB812022.1	89.706	68	2.01e-16	87.9
1:190671703-190671803	CV869796.1	91.935	62	2.01e-16	87.9
1:190671703-190671803	CO955269.1	86.25	80	2.01e-16	87.9
1:190671703-190671803	CO954617.1	87.013	77	2.01e-16	87.9
1:236266042-236266142	HX215180.1	100	100	6.95e-46	185
1:236266042-236266142	BP455348.1	100	100	6.95e-46	185
1:240778150-240778250	FS649474.1	96.923	65	4.3e-23	110
1:240778150-240778250	FS649479.1	93.243	74	1.55e-22	108
1:240778150-240778250	DY409212.1	92.208	77	1.55e-22	108
1:240778150-240778250	FS650122.1	94.118	68	2e-21	104
1:240778150-240778250	EW343213.2	90.123	81	2e-21	104
1:240778150-240778250	CN029951.1	90.123	81	2e-21	104
1:240778150-240778250	AJ679715.1	91.781	73	7.2e-21	102
1:240778150-240778250	BP149611.1	91.892	74	7.2e-21	102
1:240778150-240778250	DY436703.1	89.157	83	7.2e-21	102
1:240778150-240778250	EW664226.2	90.909	77	7.2e-21	102
1:240778150-240778250	EW028648.2	90	80	7.2e-21	102
1:240778150-240778250	EW091489.2	90	80	7.2e-21	102
1:240778150-240778250	AJ951417.1	95.312	64	2.59e-20	100
1:240778150-240778250	AJ949728.1	95.312	64	2.59e-20	100
1:240778150-240778250	CJ012029.1	90.789	76	2.59e-20	100
1:240778150-240778250	BW980416.1	93.939	66	2.59e-20	100
1:240778150-240778250	GT641140.1	90.789	76	2.59e-20	100
1:240778150-240778250	CO951855.1	90.789	76	2.59e-20	100
1:240778150-240778250	AJ947993.1	88.889	81	9.31e-20	99
1:240778150-240778250	FS676262.1	90.541	74	9.31e-20	99
1:240778150-240778250	FD636066.1	90.541	74	9.31e-20	99
1:240778150-240778250	CO988444.1	90.541	74	9.31e-20	99
1:240778150-240778250	EW025871.2	90.541	74	9.31e-20	99
1:240778150-240778250	FS643518.1	92.537	67	3.35e-19	97.1
1:240778150-240778250	FS674775.1	89.474	76	3.35e-19	97.1
1:240778150-240778250	DB809125.1	89.61	77	3.35e-19	97.1
1:240778150-240778250	DY414945.1	87.952	83	3.35e-19	97.1
1:240778150-240778250	EW511394.2	90.541	74	3.35e-19	97.1
1:240778150-240778250	EW434284.2	90.541	74	3.35e-19	97.1
1:240778150-240778250	CO987049.1	90.411	73	3.35e-19	97.1
1:240778150-240778250	EW341201.2	90.541	74	3.35e-19	97.1
1:240778150-240778250	EW081759.2	92.537	67	3.35e-19	97.1
1:240778150-240778250	EV936020.2	90.541	74	3.35e-19	97.1
1:240778150-240778250	CN025538.1	88.75	80	3.35e-19	97.1
1:240778150-240778250	DN118716.1	96.552	58	3.35e-19	97.1
1:240778150-240778250	BI336933.1	90.541	74	3.35e-19	97.1
1:240778150-240778250	FS652475.1	89.474	76	1.2e-18	95.3
1:240778150-240778250	FS649180.1	92.424	66	1.2e-18	95.3
1:240778150-240778250	FD616269.1	88.608	79	1.2e-18	95.3
1:240778150-240778250	BX673502.2	90.141	71	4.33e-18	93.5
1:240778150-240778250	FS678508.1	90.278	72	4.33e-18	93.5
1:240778150-240778250	CJ024400.1	94.915	59	4.33e-18	93.5
1:240778150-240778250	CJ009663.1	89.333	75	4.33e-18	93.5
1:240778150-240778250	CO948726.1	92.424	66	4.33e-18	93.5
1:240778150-240778250	CO943030.1	92.308	65	4.33e-18	93.5
1:240778150-240778250	CB286032.1	90.141	71	4.33e-18	93.5
1:240778150-240778250	AW483307.1	89.333	75	4.33e-18	93.5
1:240778150-240778250	AJ682123.1	89.189	74	1.56e-17	91.6
1:240778150-240778250	HX231962.1	89.189	74	1.56e-17	91.6
1:240778150-240778250	DB808078.1	89.189	74	1.56e-17	91.6
1:240778150-240778250	DB810308.1	91.045	67	1.56e-17	91.6
1:240778150-240778250	DB781804.1	91.045	67	1.56e-17	91.6
1:240778150-240778250	CJ033537.1	92.308	65	1.56e-17	91.6
1:240778150-240778250	BP434552.1	89.041	73	1.56e-17	91.6
1:240778150-240778250	GT640473.1	94.828	58	1.56e-17	91.6
1:240778150-240778250	CX065183.1	87.5	80	1.56e-17	91.6
1:240778150-240778250	CX065180.1	87.5	80	1.56e-17	91.6
1:240778150-240778250	EW363220.2	91.045	67	1.56e-17	91.6
1:240778150-240778250	CO993755.1	89.189	74	1.56e-17	91.6
1:240778150-240778250	EW339448.2	89.189	74	1.56e-17	91.6
1:240778150-240778250	EW129431.2	90	70	1.56e-17	91.6
1:240778150-240778250	EW140736.2	91.045	67	1.56e-17	91.6
1:240778150-240778250	EW242452.2	91.045	67	1.56e-17	91.6
1:240778150-240778250	DV226614.1	89.189	74	1.56e-17	91.6
1:240778150-240778250	CN026651.1	93.443	61	1.56e-17	91.6
1:240778150-240778250	CK461794.1	91.045	67	1.56e-17	91.6
1:240778150-240778250	DN122702.1	94.828	58	1.56e-17	91.6
1:240778150-240778250	BI118359.1	91.045	67	1.56e-17	91.6
1:240778150-240778250	AJ956791.1	89.041	73	5.6e-17	89.8
1:240778150-240778250	AJ956183.1	89.041	73	5.6e-17	89.8
1:240778150-240778250	FS648976.1	89.189	74	5.6e-17	89.8
1:240778150-240778250	DB813085.1	90.909	66	5.6e-17	89.8
1:240778150-240778250	DB817123.1	89.041	73	5.6e-17	89.8
1:240778150-240778250	CV871063.1	89.041	73	5.6e-17	89.8
1:240778150-240778250	EW129361.2	90.909	66	5.6e-17	89.8
1:240778150-240778250	DN103467.1	86.585	82	5.6e-17	89.8
1:240778150-240778250	BQ600620.1	96.296	54	5.6e-17	89.8
1:240778150-240778250	DB789966.1	90.909	66	2.01e-16	87.9
1:240778150-240778250	CJ023675.1	88	75	2.01e-16	87.9
1:240778150-240778250	BP172643.1	90.909	66	2.01e-16	87.9
1:240778150-240778250	BP159539.1	90.909	66	2.01e-16	87.9
1:240778150-240778250	EW027569.2	87.838	74	2.01e-16	87.9
1:240778150-240778250	AJ665492.1	90.769	65	7.25e-16	86.1
1:240778150-240778250	FS712819.1	90.769	65	7.25e-16	86.1
1:240778150-240778250	FS710924.1	93.103	58	7.25e-16	86.1
1:240778150-240778250	EW612977.2	87.838	74	7.25e-16	86.1
1:240778150-240778250	EW460917.2	88.732	71	7.25e-16	86.1
1:240778150-240778250	EW480095.2	91.935	62	7.25e-16	86.1
1:240778150-240778250	EW172144.2	86.25	80	7.25e-16	86.1
1:240778150-240778250	CN027642.1	91.803	61	7.25e-16	86.1
1:240778150-240778250	CB480887.1	91.803	61	7.25e-16	86.1
1:240778150-240778250	BI327131.1	90.769	65	7.25e-16	86.1
1:240778150-240778250	BF702345.1	89.552	67	7.25e-16	86.1
1:240778150-240778250	BE014598.1	87.838	74	7.25e-16	86.1
1:240778150-240778250	AJ429260.1	94.444	54	2.61e-15	84.2
1:240778150-240778250	FS654114.1	87.5	72	2.61e-15	84.2
1:240778150-240778250	DB812230.1	87.671	73	2.61e-15	84.2
1:240778150-240778250	BP148824.1	89.552	67	2.61e-15	84.2
1:240778150-240778250	CF366961.1	89.394	66	2.61e-15	84.2
1:240778150-240778250	DB802846.1	92.982	57	9.37e-15	82.4
1:245564335-245564435	CX062414.1	95	100	1.51e-37	158
1:245564335-245564435	EW595712.2	95	100	1.51e-37	158
1:245564335-245564435	CV874693.1	96.774	93	5.45e-37	156
1:245564335-245564435	EW598562.2	96.739	92	1.96e-36	154
1:245564335-245564435	EW090370.2	96.491	57	1.2e-18	95.3
1:245564335-245564435	EV906936.2	100	41	4.36e-13	76.8
1:268988922-268989022	DY407516.1	90.816	98	9.18e-30	132
1:268988922-268989022	EW455339.2	89.796	98	4.27e-28	126
1:268988922-268989022	EV944024.2	89.796	98	4.27e-28	126
1:268988922-268989022	BP150331.1	89	100	5.52e-27	122
1:268988922-268989022	CJ015830.1	88.776	98	1.99e-26	121
1:268988922-268989022	EV892397.2	88.119	101	7.14e-26	119
1:268988922-268989022	CF358983.1	88.119	101	7.14e-26	119
1:268988922-268989022	DB813006.1	88.66	97	2.57e-25	117
1:268988922-268989022	BG385268.1	88.542	96	2.57e-25	117
1:268988922-268989022	BF192421.1	88.66	97	2.57e-25	117
1:268988922-268989022	BP143731.1	87.255	102	3.32e-24	113
1:268988922-268989022	EW177610.2	87.129	101	3.32e-24	113
1:268988922-268989022	EW514894.2	87	100	1.2e-23	111
1:268988922-268989022	EW012478.2	86.869	99	4.3e-23	110
1:268988922-268989022	CN167175.1	86.869	99	4.3e-23	110
1:268988922-268989022	CK465358.1	86.869	99	4.3e-23	110
1:268988922-268989022	BP453163.1	93.243	74	1.55e-22	108
1:268988922-268989022	FD593573.1	94.286	70	1.55e-22	108
1:268988922-268989022	FD597647.1	86	100	5.56e-22	106
1:268988922-268989022	EW071779.2	86.735	98	5.56e-22	106
1:268988922-268989022	FS673855.1	85.849	106	2e-21	104
1:268988922-268989022	BP166372.1	85.859	99	2e-21	104
1:268988922-268989022	BP145923.1	85.714	98	2e-21	104
1:268988922-268989022	EW485244.2	85.859	99	2e-21	104
1:268988922-268989022	EW153825.2	85.714	98	2e-21	104
1:268988922-268989022	BF444433.1	86.598	97	2e-21	104
1:268988922-268989022	FS643339.1	91.781	73	7.2e-21	102
1:268988922-268989022	FS699425.1	91.781	73	7.2e-21	102
1:268988922-268989022	DB805741.1	91.781	73	7.2e-21	102
1:268988922-268989022	FD617335.1	95.312	64	7.2e-21	102
1:268988922-268989022	CX063093.1	86.17	94	7.2e-21	102
1:268988922-268989022	EW385620.2	85.149	101	7.2e-21	102
1:268988922-268989022	BQ603140.1	96.721	61	7.2e-21	102
1:268988922-268989022	HX203811.1	90.667	75	2.59e-20	100
1:268988922-268989022	FS687622.1	90.667	75	2.59e-20	100
1:268988922-268989022	FD595120.1	90.667	75	2.59e-20	100
1:268988922-268989022	EW198619.2	87.5	88	2.59e-20	100
1:268988922-268989022	AJ940808.1	91.667	72	9.31e-20	99
1:268988922-268989022	HX226381.1	90.667	75	9.31e-20	99
1:268988922-268989022	FS653132.1	90.541	74	9.31e-20	99
1:268988922-268989022	FD597010.1	96.61	59	9.31e-20	99
1:268988922-268989022	FD588680.1	96.61	59	9.31e-20	99
1:268988922-268989022	DY420630.1	84.848	99	9.31e-20	99
1:268988922-268989022	CO991879.1	84.694	98	9.31e-20	99
1:268988922-268989022	EW144084.2	89.744	78	9.31e-20	99
1:268988922-268989022	EW139918.2	91.667	72	9.31e-20	99
1:268988922-268989022	EW046777.2	85.714	98	9.31e-20	99
1:268988922-268989022	BE233698.1	84.848	99	9.31e-20	99
1:268988922-268989022	BX669935.2	95.082	61	3.35e-19	97.1
1:268988922-268989022	DB820330.1	90.411	73	3.35e-19	97.1
1:268988922-268989022	DB783667.1	95.082	61	3.35e-19	97.1
1:268988922-268989022	DB809282.1	90.411	73	3.35e-19	97.1
1:268988922-268989022	DB808682.1	90.411	73	3.35e-19	97.1
1:268988922-268989022	CJ026532.1	90.411	73	3.35e-19	97.1
1:268988922-268989022	CJ008235.1	90.411	73	3.35e-19	97.1
1:268988922-268989022	BP169295.1	90.541	74	3.35e-19	97.1
1:268988922-268989022	BP164185.1	89.61	77	3.35e-19	97.1
1:268988922-268989022	ES446438.1	90.411	73	3.35e-19	97.1
1:268988922-268989022	DY410257.1	90.411	73	3.35e-19	97.1
1:268988922-268989022	CX059359.1	90.411	73	3.35e-19	97.1
1:268988922-268989022	EW465909.2	90.411	73	3.35e-19	97.1
1:268988922-268989022	EW450160.2	90.411	73	3.35e-19	97.1
1:268988922-268989022	EW468111.2	90.411	73	3.35e-19	97.1
1:268988922-268989022	BI118259.1	90.411	73	3.35e-19	97.1
1:268988922-268989022	AJ940421.1	93.651	63	1.2e-18	95.3
1:268988922-268989022	FS660967.1	92.424	66	1.2e-18	95.3
1:268988922-268989022	DB817172.1	92.424	66	1.2e-18	95.3
1:268988922-268989022	DB816166.1	92.424	66	1.2e-18	95.3
1:268988922-268989022	BP145468.1	91.304	69	1.2e-18	95.3
1:268988922-268989022	EX656034.1	92.424	66	1.2e-18	95.3
1:268988922-268989022	CX059447.1	84	100	1.2e-18	95.3
1:268988922-268989022	CV875804.1	92.424	66	1.2e-18	95.3
1:268988922-268989022	EW337596.2	90.278	72	1.2e-18	95.3
1:268988922-268989022	EW275348.2	90.278	72	1.2e-18	95.3
1:268988922-268989022	EV906033.2	93.651	63	1.2e-18	95.3
1:268988922-268989022	DV229075.1	93.651	63	1.2e-18	95.3
1:268988922-268989022	DN102931.1	90.278	72	1.2e-18	95.3
1:268988922-268989022	CB475190.1	92.424	66	1.2e-18	95.3
1:268988922-268989022	FS676830.1	84.694	98	4.33e-18	93.5
1:268988922-268989022	DB807616.1	89.333	75	4.33e-18	93.5
1:268988922-268989022	DB800606.1	89.333	75	4.33e-18	93.5
1:268988922-268989022	DB811386.1	89.333	75	4.33e-18	93.5
1:268988922-268989022	BP440589.1	89.333	75	4.33e-18	93.5
1:268988922-268989022	BW966057.1	84.694	98	4.33e-18	93.5
1:268988922-268989022	BP161568.1	89.333	75	4.33e-18	93.5
1:268988922-268989022	EW575416.2	84.694	98	4.33e-18	93.5
1:268988922-268989022	CO943450.1	84.694	98	4.33e-18	93.5
1:268988922-268989022	EW236480.2	83.673	98	4.33e-18	93.5
1:268988922-268989022	EW036321.2	93.651	63	4.33e-18	93.5
1:268988922-268989022	EW059447.2	93.548	62	4.33e-18	93.5
1:268988922-268989022	EV882097.2	89.333	75	4.33e-18	93.5
1:268988922-268989022	DN130026.1	84.694	98	4.33e-18	93.5
1:268988922-268989022	DN128264.1	89.333	75	4.33e-18	93.5
1:268988922-268989022	DN126111.1	84.694	98	4.33e-18	93.5
1:268988922-268989022	CB287982.1	91.304	69	4.33e-18	93.5
1:268988922-268989022	AJ954630.1	89.041	73	1.56e-17	91.6
1:268988922-268989022	FS715730.1	89.041	73	1.56e-17	91.6
1:268988922-268989022	FS673316.1	89.041	73	1.56e-17	91.6
1:268988922-268989022	FS709697.1	89.189	74	1.56e-17	91.6
1:268988922-268989022	FS654558.1	89.041	73	1.56e-17	91.6
2:467478-467578	BF189544.1	98	100	1.5e-42	174
2:467478-467578	BF189547.1	94.118	102	7.04e-36	152
2:467478-467578	FD606045.1	89	100	1.54e-27	124
2:467478-467578	AJ954596.1	87	100	3.32e-24	113
2:467478-467578	CJ021806.1	84.615	91	1.56e-17	91.6
2:467478-467578	EW130692.2	83.505	97	1.56e-17	91.6
2:467478-467578	CJ009508.1	82.653	98	2.01e-16	87.9
2:467478-467578	BW974263.1	86.25	80	2.01e-16	87.9
2:467478-467578	CX058711.1	86.25	80	2.01e-16	87.9
2:467478-467578	EW085228.2	86.25	80	2.01e-16	87.9
2:467478-467578	EW443056.2	82.474	97	7.25e-16	86.1
2:467478-467578	DN125937.1	89.552	67	7.25e-16	86.1
2:467478-467578	DN125581.1	89.552	67	7.25e-16	86.1
2:467478-467578	DB811079.1	81.633	98	9.37e-15	82.4
2:467478-467578	CO942705.1	82.105	95	9.37e-15	82.4
2:467478-467578	CF178814.1	82.105	95	9.37e-15	82.4
2:467478-467578	AJ962694.1	81	100	3.37e-14	80.5
2:467478-467578	FS664185.1	81.188	101	3.37e-14	80.5
2:467478-467578	DY425744.1	82.653	98	3.37e-14	80.5
2:467478-467578	JZ563560.1	82.418	91	1.21e-13	78.7
2:467478-467578	EW591280.2	83.951	81	1.21e-13	78.7
2:467478-467578	DB798853.1	80	100	1.57e-12	75
2:467478-467578	EW027473.2	80.412	97	1.57e-12	75
2:467478-467578	CN166625.1	80.612	98	1.57e-12	75
2:467478-467578	EW514030.2	84	75	5.64e-12	73.1
2:467478-467578	CN156436.1	93.75	48	5.64e-12	73.1
2:467478-467578	CN154328.1	89.474	57	5.64e-12	73.1
2:467478-467578	BG609285.1	87.302	63	5.64e-12	73.1
2:467478-467578	BG608927.1	87.302	63	5.64e-12	73.1
2:467478-467578	BG608921.1	87.302	63	5.64e-12	73.1
2:467478-467578	DB811068.1	89.286	56	2.03e-11	71.3
2:467478-467578	AJ954128.1	81.707	82	7.3e-11	69.4
2:467478-467578	EV944598.2	79.208	101	7.3e-11	69.4
2:467478-467578	CO954258.1	93.333	45	2.62e-10	67.6
2:467478-467578	FD626489.1	87.5	56	3.4e-09	63.9
2:467478-467578	EV944168.2	85.965	57	1.22e-08	62.1
2:467478-467578	CB472128.1	78.889	90	4.39e-08	60.2
2:467478-467578	HX230817.1	82.812	64	1.58e-07	58.4
2:467478-467578	CO956960.1	77.778	99	1.58e-07	58.4
2:467478-467578	AJ958009.1	87.5	48	5.68e-07	56.5
2:467478-467578	AJ957207.1	87.5	48	5.68e-07	56.5
2:467478-467578	DB792350.1	79.747	79	5.68e-07	56.5
2:467478-467578	EW105342.2	87.5	48	5.68e-07	56.5
2:467478-467578	HX229128.1	81.25	64	2.04e-06	54.7
2:467478-467578	FS655764.1	96.429	28	9.51e-05	49.1
2:8350398-8350498	CX062626.1	93.258	89	3.3e-29	130
2:8350398-8350498	CO940976.1	89.216	102	1.54e-27	124
2:8350398-8350498	EB423473.1	90.909	88	2.57e-25	117
2:8350398-8350498	EB423472.1	91.765	85	2.57e-25	117
2:8350398-8350498	EW515537.2	90.909	88	2.57e-25	117
2:8350398-8350498	FS650679.1	90.588	85	1.2e-23	111
2:8350398-8350498	CJ015765.1	90.476	84	1.2e-23	111
2:8350398-8350498	EV997802.2	89.773	88	1.2e-23	111
2:8350398-8350498	BM659741.1	88.889	90	1.2e-23	111
2:8350398-8350498	FS656897.1	88.172	93	4.3e-23	110
2:8350398-8350498	CJ023832.1	88.764	89	4.3e-23	110
2:8350398-8350498	BX675282.2	88.764	89	1.55e-22	108
2:8350398-8350498	DB785979.1	86.735	98	1.55e-22	108
2:8350398-8350498	DB814896.1	88.764	89	1.55e-22	108
2:8350398-8350498	CJ032446.1	88.764	89	1.55e-22	108
2:8350398-8350498	BP165434.1	88.764	89	1.55e-22	108
2:8350398-8350498	EW515530.2	89.655	87	1.55e-22	108
2:8350398-8350498	FS651421.1	89.412	85	5.56e-22	106
2:8350398-8350498	FS655231.1	89.412	85	5.56e-22	106
2:8350398-8350498	FS653877.1	89.412	85	5.56e-22	106
2:8350398-8350498	DB817471.1	88.636	88	5.56e-22	106
2:8350398-8350498	DB816927.1	88.636	88	5.56e-22	106
2:8350398-8350498	EW244405.2	89.412	85	5.56e-22	106
2:8350398-8350498	EW081581.2	89.412	85	5.56e-22	106
2:8350398-8350498	CN029722.1	88.636	88	5.56e-22	106
2:8350398-8350498	CK467006.1	89.412	85	5.56e-22	106
2:8350398-8350498	CK464907.1	88.636	88	5.56e-22	106
2:8350398-8350498	CB476093.1	88.636	88	5.56e-22	106
2:8350398-8350498	EW422977.2	88.506	87	2e-21	104
2:8350398-8350498	EW481259.2	87.778	90	2e-21	104
2:8350398-8350498	DV229520.1	87.097	93	2e-21	104
2:8350398-8350498	CK464158.1	89.412	85	2e-21	104
2:8350398-8350498	FS653505.1	87.64	89	7.2e-21	102
2:8350398-8350498	FS709092.1	87.64	89	7.2e-21	102
2:8350398-8350498	CX061536.1	87.64	89	7.2e-21	102
2:8350398-8350498	CO954701.1	87.64	89	7.2e-21	102
2:8350398-8350498	EW194777.2	85.859	99	7.2e-21	102
2:8350398-8350498	EW136064.2	88.506	87	7.2e-21	102
2:8350398-8350498	EW060986.2	86.316	95	7.2e-21	102
2:8350398-8350498	HX202526.1	85.567	97	2.59e-20	100
2:8350398-8350498	FS666570.1	87.5	88	2.59e-20	100
2:8350398-8350498	FS675110.1	85.567	97	2.59e-20	100
2:8350398-8350498	DB802091.1	86.316	95	2.59e-20	100
2:8350398-8350498	DB798875.1	86.17	94	2.59e-20	100
2:8350398-8350498	DB816169.1	87.5	88	2.59e-20	100
2:8350398-8350498	CJ026191.1	88.372	86	2.59e-20	100
2:8350398-8350498	BP436303.1	87.5	88	2.59e-20	100
2:8350398-8350498	BW982548.1	87.5	88	2.59e-20	100
2:8350398-8350498	BW963989.1	88.235	85	2.59e-20	100
2:8350398-8350498	BW974592.1	86.316	95	2.59e-20	100
2:8350398-8350498	BP167619.1	87.5	88	2.59e-20	100
2:8350398-8350498	EB420855.1	88.235	85	2.59e-20	100
2:8350398-8350498	EW644881.2	88.235	85	2.59e-20	100
2:8350398-8350498	EW467759.2	88.235	85	2.59e-20	100
2:8350398-8350498	EW238187.2	88.235	85	2.59e-20	100
2:8350398-8350498	EW253674.2	88.235	85	2.59e-20	100
2:8350398-8350498	EV858453.2	88.235	85	2.59e-20	100
2:8350398-8350498	CN027875.1	87.5	88	2.59e-20	100
2:8350398-8350498	AJ940108.1	89.61	77	9.31e-20	99
2:8350398-8350498	FS652364.1	87.209	86	9.31e-20	99
2:8350398-8350498	FS654427.1	86.667	90	9.31e-20	99
2:8350398-8350498	DB820177.1	86.667	90	9.31e-20	99
2:8350398-8350498	CJ022481.1	85.417	96	9.31e-20	99
2:8350398-8350498	FD590492.1	88.889	81	9.31e-20	99
2:8350398-8350498	FD590492.1	88.889	81	9.31e-20	99
2:8350398-8350498	EW582598.2	88.095	84	9.31e-20	99
2:8350398-8350498	CO950041.1	86.022	93	9.31e-20	99
2:8350398-8350498	CO938687.1	86.667	90	9.31e-20	99
2:8350398-8350498	EW133585.2	87.209	86	9.31e-20	99
2:8350398-8350498	AJ951526.1	91.549	71	3.35e-19	97.1
2:8350398-8350498	AJ949837.1	91.549	71	3.35e-19	97.1
2:8350398-8350498	HX205605.1	86.813	91	3.35e-19	97.1
2:8350398-8350498	DB808502.1	85.87	92	3.35e-19	97.1
2:8350398-8350498	CJ037746.1	85.417	96	3.35e-19	97.1
2:8350398-8350498	EW452179.2	91.549	71	3.35e-19	97.1
2:8350398-8350498	CO956573.1	88.75	80	3.35e-19	97.1
2:8350398-8350498	EW249689.2	86.517	89	3.35e-19	97.1
2:8350398-8350498	EW194486.2	84.848	99	3.35e-19	97.1
2:8350398-8350498	AJ951404.1	86.364	88	1.2e-18	95.3
2:8350398-8350498	CR939573.1	86.364	88	1.2e-18	95.3
2:8350398-8350498	CR939347.1	86.364	88	1.2e-18	95.3
2:8350398-8350498	CR939224.1	86.364	88	1.2e-18	95.3
2:8350398-8350498	CR939121.1	86.364	88	1.2e-18	95.3
2:8350398-8350498	HX213165.1	86.364	88	1.2e-18	95.3
2:8350398-8350498	FS656802.1	86.517	89	1.2e-18	95.3
2:8350398-8350498	FS650925.1	86.364	88	1.2e-18	95.3
2:8350398-8350498	DB817475.1	87.059	85	1.2e-18	95.3
2:8350398-8350498	DB817251.1	84	100	1.2e-18	95.3
2:8350398-8350498	DB814683.1	86.905	84	1.2e-18	95.3
2:8350398-8350498	CJ033872.1	86.364	88	1.2e-18	95.3
2:8350398-8350498	BP463643.1	86.364	88	1.2e-18	95.3
2:8350398-8350498	BP461817.1	86.905	84	1.2e-18	95.3
2:8350398-8350498	BP456664.1	86.364	88	1.2e-18	95.3
2:8350398-8350498	BP166797.1	85.714	91	1.2e-18	95.3
2:8350398-8350498	BP146798.1	86.364	88	1.2e-18	95.3
2:8350398-8350498	FD614197.1	84.536	97	1.2e-18	95.3
2:8350398-8350498	FD618973.1	84.536	97	1.2e-18	95.3
2:8350398-8350498	FD617706.1	84.536	97	1.2e-18	95.3
2:8350398-8350498	FD614444.1	84.536	97	1.2e-18	95.3
2:8350398-8350498	FD621388.1	84.536	97	1.2e-18	95.3
2:8350398-8350498	FD618094.1	84.536	97	1.2e-18	95.3
2:8350409-8350509	EW582598.2	88.421	95	3.32e-24	113
2:8350409-8350509	CJ015765.1	86.869	99	1.2e-23	111
2:8350409-8350509	EW194777.2	88.298	94	4.3e-23	110
2:8350409-8350509	EW515537.2	93.243	74	1.55e-22	108
2:8350409-8350509	HX202526.1	86	100	5.56e-22	106
2:8350409-8350509	FS675110.1	86	100	5.56e-22	106
2:8350409-8350509	CJ026191.1	86.139	101	5.56e-22	106
2:8350409-8350509	BW963989.1	86.869	99	5.56e-22	106
2:8350409-8350509	EW060986.2	86	100	5.56e-22	106
2:8350409-8350509	BM659741.1	93.056	72	5.56e-22	106
2:8350409-8350509	AJ940108.1	85.714	98	2e-21	104
2:8350409-8350509	DB798875.1	85.859	99	2e-21	104
2:8350409-8350509	DB817457.1	85.859	99	2e-21	104
2:8350409-8350509	EW194486.2	87.234	94	2e-21	104
2:8350409-8350509	FS650679.1	91.892	74	7.2e-21	102
2:8350409-8350509	FS656897.1	87.64	89	7.2e-21	102
2:8350409-8350509	EV997802.2	85.859	99	7.2e-21	102
2:8350409-8350509	CK464158.1	86	100	7.2e-21	102
2:8350409-8350509	FS655231.1	85	100	2.59e-20	100
2:8350409-8350509	FS653877.1	85.149	101	2.59e-20	100
2:8350409-8350509	BP436303.1	85.149	101	2.59e-20	100
2:8350409-8350509	EW515530.2	85.294	102	2.59e-20	100
2:8350409-8350509	EW422977.2	85.294	102	2.59e-20	100
2:8350409-8350509	BX675282.2	85.859	99	9.31e-20	99
2:8350409-8350509	FS651421.1	85	100	9.31e-20	99
2:8350409-8350509	DB802091.1	85	100	9.31e-20	99
2:8350409-8350509	DB814896.1	85.859	99	9.31e-20	99
2:8350409-8350509	CJ032446.1	85.859	99	9.31e-20	99
2:8350409-8350509	BP458260.1	85.149	101	9.31e-20	99
2:8350409-8350509	BW974592.1	85	100	9.31e-20	99
2:8350409-8350509	BP165434.1	85.149	101	9.31e-20	99
2:8350409-8350509	FD590492.1	85.567	97	9.31e-20	99
2:8350409-8350509	FD590492.1	85.567	97	9.31e-20	99
2:8350409-8350509	EW481259.2	86.022	93	9.31e-20	99
2:8350409-8350509	AJ951526.1	91.549	71	3.35e-19	97.1
2:8350409-8350509	AJ949837.1	91.549	71	3.35e-19	97.1
2:8350409-8350509	DB807452.1	84.848	99	3.35e-19	97.1
2:8350409-8350509	DB817471.1	84.848	99	3.35e-19	97.1
2:8350409-8350509	DB816927.1	84.848	99	3.35e-19	97.1
2:8350409-8350509	EB420855.1	85.567	97	3.35e-19	97.1
2:8350409-8350509	DY435953.1	84.848	99	3.35e-19	97.1
2:8350409-8350509	EW452179.2	91.549	71	3.35e-19	97.1
2:8350409-8350509	EW244405.2	91.549	71	3.35e-19	97.1
2:8350409-8350509	EW133585.2	85.87	92	3.35e-19	97.1
2:8350409-8350509	EW081581.2	90.541	74	3.35e-19	97.1
2:8350409-8350509	CN029722.1	89.61	77	3.35e-19	97.1
2:8350409-8350509	CK467006.1	91.549	71	3.35e-19	97.1
2:8350409-8350509	CK464907.1	84.848	99	3.35e-19	97.1
2:8350409-8350509	DB816380.1	84	100	1.2e-18	95.3
2:8350409-8350509	BP461817.1	91.304	69	1.2e-18	95.3
2:8350409-8350509	CX061536.1	85.106	94	1.2e-18	95.3
2:8350409-8350509	CV874789.1	84	100	1.2e-18	95.3
2:8350409-8350509	EW426244.2	85.417	96	1.2e-18	95.3
2:8350409-8350509	CO951515.1	84	100	1.2e-18	95.3
2:8350409-8350509	FS651503.1	83.838	99	4.33e-18	93.5
2:8350409-8350509	FS650925.1	90.278	72	4.33e-18	93.5
2:8350409-8350509	DB820177.1	83.495	103	4.33e-18	93.5
2:8350409-8350509	DB820096.1	84.375	96	4.33e-18	93.5
2:8350409-8350509	DB791272.1	90.141	71	4.33e-18	93.5
2:8350409-8350509	DB808502.1	84.946	93	4.33e-18	93.5
2:8350409-8350509	BW982548.1	84.946	93	4.33e-18	93.5
2:8350409-8350509	BP146798.1	90.278	72	4.33e-18	93.5
2:8350409-8350509	FD596238.1	84.848	99	4.33e-18	93.5
2:8350409-8350509	EW644881.2	88.462	78	4.33e-18	93.5
2:8350409-8350509	EW607531.2	84.946	93	4.33e-18	93.5
2:8350409-8350509	CO938687.1	84.694	98	4.33e-18	93.5
2:8350409-8350509	CN027875.1	89.333	75	4.33e-18	93.5
2:8350409-8350509	HX205605.1	90.141	71	1.56e-17	91.6
2:8350409-8350509	FS656691.1	84.375	96	1.56e-17	91.6
2:8350409-8350509	FS654427.1	88.312	77	1.56e-17	91.6
2:8350409-8350509	DB813382.1	90	70	1.56e-17	91.6
2:8350409-8350509	DB817942.1	84.783	92	1.56e-17	91.6
2:8350409-8350509	DB799240.1	84.946	93	1.56e-17	91.6
2:8350409-8350509	DB816169.1	88.312	77	1.56e-17	91.6
2:8350409-8350509	CX059086.1	84.375	96	1.56e-17	91.6
2:8350409-8350509	CV864127.1	84.375	96	1.56e-17	91.6
2:8350409-8350509	EW467759.2	90.141	71	1.56e-17	91.6
2:8350409-8350509	CO956573.1	89.189	74	1.56e-17	91.6
2:8350409-8350509	CO954701.1	84.536	97	1.56e-17	91.6
2:8350409-8350509	CO950041.1	88.312	77	1.56e-17	91.6
2:8350409-8350509	CO942559.1	86.047	86	1.56e-17	91.6
2:8350409-8350509	CO942558.1	89.189	74	1.56e-17	91.6
2:8350409-8350509	EW224641.2	89.189	74	1.56e-17	91.6
2:8350409-8350509	EW238187.2	90.141	71	1.56e-17	91.6
2:8350409-8350509	EW253674.2	90.141	71	1.56e-17	91.6
2:8350409-8350509	EW144665.2	83.838	99	1.56e-17	91.6
2:8350409-8350509	EW043767.2	83	100	1.56e-17	91.6
2:8350409-8350509	CF365878.1	85.556	90	1.56e-17	91.6
2:8350409-8350509	HX221863.1	83.168	101	5.6e-17	89.8
2:8350409-8350509	FS680676.1	82.828	99	5.6e-17	89.8
2:8350409-8350509	DB803428.1	83	100	5.6e-17	89.8
2:8350409-8350509	CJ037746.1	86.747	83	5.6e-17	89.8
2:8350409-8350509	CJ029805.1	83	100	5.6e-17	89.8
2:8350409-8350509	CJ010866.1	90	70	5.6e-17	89.8
2:8350409-8350509	BP439126.1	83.495	103	5.6e-17	89.8
2:8350409-8350509	FD603736.1	90	70	5.6e-17	89.8
2:8350409-8350509	CK463465.1	84.615	91	5.6e-17	89.8
2:8350409-8350509	AJ953609.1	82.653	98	2.01e-16	87.9
2:8350409-8350509	AJ952316.1	82.653	98	2.01e-16	87.9
2:8350409-8350509	CR939573.1	84.043	94	2.01e-16	87.9
2:8350409-8350509	CR939347.1	84.043	94	2.01e-16	87.9
2:13186550-13186650	FS720037.1	94.898	98	1.96e-36	154
2:13186550-13186650	BP165004.1	95.745	94	7.04e-36	152
2:13186550-13186650	CV102117.1	96.703	91	7.04e-36	152
2:13186550-13186650	CV101694.1	96.703	91	7.04e-36	152
2:13186550-13186650	CV101628.1	96.703	91	7.04e-36	152
2:13186550-13186650	CO993592.1	95.745	94	7.04e-36	152
2:13186550-13186650	CO986196.1	95.745	94	7.04e-36	152
2:13186550-13186650	EW284882.2	94.845	97	7.04e-36	152
2:13186550-13186650	EW121323.2	94.845	97	7.04e-36	152
2:13186550-13186650	CN029931.1	95.745	94	7.04e-36	152
2:13186550-13186650	CN026300.1	95.745	94	7.04e-36	152
2:13186550-13186650	AJ275285.1	94.792	96	2.53e-35	150
2:13186550-13186650	CJ019103.1	94.792	96	2.53e-35	150
2:13186550-13186650	BP171176.1	94.792	96	2.53e-35	150
2:13186550-13186650	EW608703.2	95.699	93	2.53e-35	150
2:13186550-13186650	CK455260.1	94.792	96	2.53e-35	150
2:13186550-13186650	BQ600775.1	94.792	96	2.53e-35	150
2:13186550-13186650	BP152897.1	93.878	98	9.11e-35	148
2:13186550-13186650	DY426678.1	93.878	98	9.11e-35	148
2:13186550-13186650	DY422701.1	93.878	98	9.11e-35	148
2:13186550-13186650	DY408717.1	94.737	95	9.11e-35	148
2:13186550-13186650	AJ682251.1	94.681	94	3.28e-34	147
2:13186550-13186650	DB814085.1	93.814	97	3.28e-34	147
2:13186550-13186650	DB813763.1	94.681	94	3.28e-34	147
2:13186550-13186650	DB820919.1	93.814	97	3.28e-34	147
2:13186550-13186650	BP438662.1	94.681	94	3.28e-34	147
2:13186550-13186650	EW474315.2	94.681	94	3.28e-34	147
2:13186550-13186650	EW465909.2	93.814	97	3.28e-34	147
2:13186550-13186650	EW468111.2	93.814	97	3.28e-34	147
2:13186550-13186650	EW042205.2	93.814	97	3.28e-34	147
2:13186550-13186650	EV902915.2	93	100	3.28e-34	147
2:13186550-13186650	CN027527.1	94.681	94	3.28e-34	147
2:13186550-13186650	HX224359.1	93.75	96	1.18e-33	145
2:13186550-13186650	FS665016.1	93.75	96	1.18e-33	145
2:13186550-13186650	DB813592.1	94.624	93	1.18e-33	145
2:13186550-13186650	DB812705.1	94.624	93	1.18e-33	145
2:13186550-13186650	DB809075.1	94.624	93	1.18e-33	145
2:13186550-13186650	BP438187.1	93.75	96	1.18e-33	145
2:13186550-13186650	BP435688.1	93.75	96	1.18e-33	145
2:13186550-13186650	BP434507.1	93.75	96	1.18e-33	145
2:13186550-13186650	BW962271.1	93.75	96	1.18e-33	145
2:13186550-13186650	BW965335.1	93.75	96	1.18e-33	145
2:13186550-13186650	BP143948.1	93.75	96	1.18e-33	145
2:13186550-13186650	EW342771.2	93.75	96	1.18e-33	145
2:13186550-13186650	CN032275.1	93.75	96	1.18e-33	145
2:13186550-13186650	CN029020.1	92.857	98	1.18e-33	145
2:13186550-13186650	CN026640.1	93.75	96	1.18e-33	145
2:13186550-13186650	CN025805.1	93.75	96	1.18e-33	145
2:13186550-13186650	CN025438.1	93.75	96	1.18e-33	145
2:13186550-13186650	FS651993.1	92.857	98	4.24e-33	143
2:13186550-13186650	FS682299.1	94.565	92	4.24e-33	143
2:13186550-13186650	FS682204.1	94.565	92	4.24e-33	143
2:13186550-13186650	DB813733.1	92.857	98	4.24e-33	143
2:13186550-13186650	BP434152.1	93.684	95	4.24e-33	143
2:13186550-13186650	BP156591.1	96.512	86	4.24e-33	143
2:13186550-13186650	GT640403.1	93.684	95	4.24e-33	143
2:13186550-13186650	EW315903.2	92.857	98	4.24e-33	143
2:13186550-13186650	CN032010.1	93.684	95	4.24e-33	143
2:13186550-13186650	CN025080.1	93.684	95	4.24e-33	143
2:13186550-13186650	DN127519.1	93.684	95	4.24e-33	143
2:13186550-13186650	DN127165.1	93.684	95	4.24e-33	143
2:13186550-13186650	HX215667.1	93.617	94	1.52e-32	141
2:13186550-13186650	FS676516.1	94.505	91	1.52e-32	141
2:13186550-13186650	DB814454.1	93.617	94	1.52e-32	141
2:13186550-13186650	DB807911.1	93.617	94	1.52e-32	141
2:13186550-13186650	DB813600.1	93.617	94	1.52e-32	141
2:13186550-13186650	DB787098.1	93.617	94	1.52e-32	141
2:13186550-13186650	DB812120.1	93.617	94	1.52e-32	141
2:13186550-13186650	DB816812.1	92.784	97	1.52e-32	141
2:13186550-13186650	CJ028277.1	91.837	98	1.52e-32	141
2:13186550-13186650	CJ007234.1	93.617	94	1.52e-32	141
2:13186550-13186650	BP456075.1	93.617	94	1.52e-32	141
2:13186550-13186650	BP150093.1	93.617	94	1.52e-32	141
2:13186550-13186650	FD629073.1	92.784	97	1.52e-32	141
2:13186550-13186650	FD631746.1	92.784	97	1.52e-32	141
2:13186550-13186650	EB411452.1	92.784	97	1.52e-32	141
2:13186550-13186650	EV825908.1	93.617	94	1.52e-32	141
2:13186550-13186650	EV934698.2	92.784	97	1.52e-32	141
2:13186550-13186650	HX231579.1	92.708	96	5.48e-32	139
2:13186550-13186650	HX204452.1	93.548	93	5.48e-32	139
[truncated: 16,063 more rows]

## Sheet: Table S3
Table S3. Cluster of GO containing genes with differential RNA editing sites in different group.
_MEMBER_Input ID	_LogP_Input ID	GO	Category	CategoryID	Description	PARENT_GO	LogP	Enrichment	Z-Score	GeneID	Hits	Log(q-value)	EvidenceCutoff	GROUP_ID	FirstInGroupByEnrichment	FirstInGroupByLogP	BestLogPInGroup	BestEnrichmentInGroup
1	-4.62488	GO:0010256	GO Biological Processes	19	endomembrane system organization	19_GO:0071840 cellular component organization or biogenesis	-4.62488	10.108	7.08775	23023|23204|27314|196527|221035|493829	TMCC1|ARL6IP1|RAB30|ANO6|REEP3|TRIM72	-0.305773	0	1	1	1	-4.62488	10.108
1	-3.93792	hsa04520	KEGG Pathway	24	Adherens junction		-3.93792	31.7279	9.46873	1500|10163|29119	CTNND1|WASF2|CTNNA3	0	0	2	1	1	-3.93792	31.7279
1	-3.51558	GO:0022600	GO Biological Processes	19	digestive system process	19_GO:0032501 multicellular organismal process	-3.51558	22.8441	7.93737	1314|2693|91603	COPA|GHSR|ZNF830	0	0	3	1	1	-3.51558	22.8441
1	-3.09791	GO:0007586	GO Biological Processes	19	digestion	19_GO:0032501 multicellular organismal process	-3.09791	16.4346	6.61751	1314|2693|91603	COPA|GHSR|ZNF830	0	0	3	0	0	-3.51558	22.8441
1	-2.91986	GO:0006936	GO Biological Processes	19	muscle contraction	19_GO:0032501 multicellular organismal process	-2.91986	8.48433	5.18052	2693|6546|29119|493829	GHSR|SLC8A1|CTNNA3|TRIM72	0	0	4	1	1	-2.91986	13.2814
1	-2.83129	GO:0006937	GO Biological Processes	19	regulation of muscle contraction	19_GO:0032501 multicellular organismal process	-2.83129	13.2814	5.86141	2693|6546|29119	GHSR|SLC8A1|CTNNA3	0	0	4	0	0	-2.91986	13.2814
1	-2.60813	GO:0035637	GO Biological Processes	19	multicellular organismal signaling	19_GO:0023052 signaling	-2.60813	11.0894	5.2734	2693|6546|29119	GHSR|SLC8A1|CTNNA3	0	0	4	0	0	-2.91986	13.2814
1	-2.52108	GO:0003012	GO Biological Processes	19	muscle system process	19_GO:0032501 multicellular organismal process	-2.52108	6.5928	4.40106	2693|6546|29119|493829	GHSR|SLC8A1|CTNNA3|TRIM72	0	0	4	0	0	-2.91986	13.2814
1	-2.39538	GO:0031667	GO Biological Processes	19	response to nutrient levels	19_GO:0050896 response to stimulus	-2.39538	6.07959	4.1659	38|2693|6546|11167	ACAT1|GHSR|SLC8A1|FSTL1	0	0	4	0	0	-2.91986	13.2814
1	-2.33832	GO:0090257	GO Biological Processes	19	regulation of muscle system process	19_GO:0032501 multicellular organismal process	-2.33832	8.88874	4.61028	2693|6546|29119	GHSR|SLC8A1|CTNNA3	0	0	4	0	0	-2.91986	13.2814
1	-2.29738	GO:0009991	GO Biological Processes	19	response to extracellular stimulus	19_GO:0050896 response to stimulus	-2.29738	5.70389	3.98556	38|2693|6546|11167	ACAT1|GHSR|SLC8A1|FSTL1	0	0	4	0	0	-2.91986	13.2814
1	-2.12819	GO:0071417	GO Biological Processes	19	cellular response to organonitrogen compound	19_GO:0050896 response to stimulus	-2.12819	5.10197	3.67973	2693|5139|6546|493829	GHSR|PDE3A|SLC8A1|TRIM72	0	0	4	0	0	-2.91986	13.2814
1	-2.59287	GO:0007169	GO Biological Processes	19	transmembrane receptor protein tyrosine kinase signaling pathway	19_GO:0023052 signaling	-2.59287	5.166	4.1646	2693|5782|10163|200734|493829	GHSR|PTPN12|WASF2|SPRED2|TRIM72	0	0	5	1	1	-2.59287	6.01952
1	-2.38007	R-HSA-9006934	Reactome Gene Sets	6	Signaling by Receptor Tyrosine Kinases		-2.38007	6.01952	4.13756	1500|5782|10163|200734	CTNND1|PTPN12|WASF2|SPRED2	0	0	5	0	0	-2.59287	6.01952
1	-2.41122	GO:0006469	GO Biological Processes	19	negative regulation of protein kinase activity	19_GO:0048519 negative regulation of biological process	-2.41122	9.4397	4.78467	6546|64798|200734	SLC8A1|DEPTOR|SPRED2	0	0	6	1	1	-2.41122	9.4397
1	-2.30587	GO:0033673	GO Biological Processes	19	negative regulation of kinase activity	19_GO:0048519 negative regulation of biological process	-2.30587	8.65305	4.5337	6546|64798|200734	SLC8A1|DEPTOR|SPRED2	0	0	6	0	0	-2.41122	9.4397
1	-2.18075	GO:0051348	GO Biological Processes	19	negative regulation of transferase activity	19_GO:0065007 biological regulation	-2.18075	7.79661	4.24427	6546|64798|200734	SLC8A1|DEPTOR|SPRED2	0	0	6	0	0	-2.41122	9.4397
1	-2.19718	GO:0031503	GO Biological Processes	19	protein-containing complex localization	19_GO:0051179 localization	-2.19718	7.90452	4.28177	2693|23049|53981	GHSR|SMG1|CPSF2	0	0	7	1	1	-2.19718	7.90452

## Sheet: Table S4
Table S4. Alternative splicing type of genes with intronic RNA editing sites.
Editing Sites	Ensembl ID	Gene ID	AS Type
1:90579893	ENSSSCG00000004479	FILIP1	Skipped exon
1:141625966	ENSSSCG00000004830	ATP10A
2:8350448	ENSSSCG00000013052	RTN3
2:13186600	ENSSSCG00000013174	CTNND1	Skipped exon
2:13186628	ENSSSCG00000013174	CTNND1	Skipped exon
3:17286089	ENSSSCG00000007757	TRIM72	Skipped exon
3:26756710	ENSSSCG00000025281	ARL6IP1
3:31138664	ENSSSCG00000032578	TNFRSF17
3:31138665	ENSSSCG00000032578	TNFRSF17
3:59710956	ENSSSCG00000008242	KCMF1	Skipped exon
3:76532400	ENSSSCG00000008357	SPRED2	Skipped exon
3:99943219	ENSSSCG00000036418	SLC8A1	Retained intron
3:102931872	ENSSSCG00000008495	PRKD3	Skipped exon
4:19174845	ENSSSCG00000047247	DSCC1
4:90181735	ENSSSCG00000006386	COPA
4:90181739	ENSSSCG00000006386	COPA
4:90571759	ENSSSCG00000006395	TAGLN2
5:52615455	ENSSSCG00000028662	PDE3A	Skipped exon
5:76136116	ENSSSCG00000000804	ANO6	Skipped exon
6:61569231	ENSSSCG00000033340	ZNF543
6:75655188	ENSSSCG00000020926	SDHB
6:84695117	ENSSSCG00000003577	WASF2
7:113655716	ENSSSCG00000002449	RSSC1430728
9:17216453	ENSSSCG00000014900	RAB30	Skipped exon
9:36535604	ENSSSCG00000026153	ACAT1	Retained intron
9:102493181	ENSSSCG00000015411	PTPN12	Retained intron
11:47579822	ENSSSCG00000009464	COMMD6	Retained intron
12:40201662	ENSSSCG00000041793	LIG3	Skipped exon
12:59337091	ENSSSCG00000050244	NCOR1
13:69214744	ENSSSCG00000011593	TMCC1	Skipped exon
13:89391269	ENSSSCG00000011699	HPS3	Skipped exon
13:111023145	ENSSSCG00000020906	GHSR
13:139854875	ENSSSCG00000039426	FSTL1	Skipped exon
14:67049678	ENSSSCG00000036476	REEP3	Retained intron
14:70414924	ENSSSCG00000036480	CTNNA3	Retained intron
17:49550273	ENSSSCG00000007458	NCOA3	Skipped exon
